# Supplementary material for: Photosynthetic Adjustments Maintain Lettuce Growth Under Dynamically Changing Lighting in Controlled Indoor Farming Setups
Source: Physiol Plant. 2025 Jul 12;177(4):e70405. doi: 10.1111/ppl.70405 (PMC12254939; doi:10.1111/ppl.70405)
Supplement: Supplementary file 2 — Data S1. Raw data of all figures and tables. [file PPL-177-e70405-s003.xlsx]

## Sheet: Fig.1 A-B
Lighting regime	Timepoint (ZT)	Cumulative daily light integral (DLI)
Constant-155	0	0
Constant-155	1	0.558
Constant-155	2	1.116
Constant-155	3	1.674
Constant-155	4	2.232
Constant-155	5	2.79
Constant-155	6	3.348
Constant-155	7	3.906
Constant-155	8	4.464
Constant-155	9	5.022
Constant-155	10	5.58
Constant-155	11	6.138
Constant-155	12	6.696
Constant-155	13	7.254
Constant-155	14	7.812
Constant-155	15	8.37
Constant-155	16	8.928
Constant-155	17	9.486
Constant-155	18	10.044
Constant-155	19	10.044
Constant-155	20	10.044
Constant-155	21	10.044
Constant-155	22	10.044
Constant-155	23	10.044
Low-High	0	0
Low-High	1	0.342
Low-High	2	0.684
Low-High	3	1.026
Low-High	4	1.368
Low-High	5	1.71
Low-High	6	2.052
Low-High	7	2.394
Low-High	8	2.736
Low-High	9	3.078
Low-High	10	3.42
Low-High	11	3.762
Low-High	12	4.104
Low-High	13	5.094
Low-High	14	6.084
Low-High	15	7.074
Low-High	16	8.064
Low-High	17	9.054
Low-High	18	10.044
Low-High	19	10.044
Low-High	20	10.044
Low-High	21	10.044
Low-High	22	10.044
Low-High	23	10.044
Sunlike	0	0
Sunlike	1	0.342
Sunlike	2	0.684
Sunlike	3	1.026
Sunlike	4	1.368
Sunlike	5	1.71
Sunlike	6	2.052
Sunlike	7	3.042
Sunlike	8	4.032
Sunlike	9	5.022
Sunlike	10	6.012
Sunlike	11	7.002
Sunlike	12	7.992
Sunlike	13	8.334
Sunlike	14	8.676
Sunlike	15	9.018
Sunlike	16	9.36
Sunlike	17	9.702
Sunlike	18	10.044
Sunlike	19	10.044
Sunlike	20	10.044
Sunlike	21	10.044
Sunlike	22	10.044
Sunlike	23	10.044
High-Low	0	0
High-Low	1	0.99
High-Low	2	1.98
High-Low	3	2.97
High-Low	4	3.96
High-Low	5	4.95
High-Low	6	5.94
High-Low	7	6.282
High-Low	8	6.624
High-Low	9	6.966
High-Low	10	7.308
High-Low	11	7.65
High-Low	12	7.992
High-Low	13	8.334
High-Low	14	8.676
High-Low	15	9.018
High-Low	16	9.36
High-Low	17	9.702
High-Low	18	10.044
High-Low	19	10.044
High-Low	20	10.044
High-Low	21	10.044
High-Low	22	10.044
High-Low	23	10.044
Constant-196	0	0
Constant-196	1	0.708
Constant-196	2	1.416
Constant-196	3	2.124
Constant-196	4	2.832
Constant-196	5	3.54
Constant-196	6	4.248
Constant-196	7	4.956
Constant-196	8	5.664
Constant-196	9	6.372
Constant-196	10	7.08
Constant-196	11	7.788
Constant-196	12	8.496
Constant-196	13	9.204
Constant-196	14	9.912
Constant-196	15	10.62
Constant-196	16	11.328
Constant-196	17	12.036
Constant-196	18	12.744
Constant-196	19	12.744
Constant-196	20	12.744
Constant-196	21	12.744
Constant-196	22	12.744
Constant-196	23	12.744
Split-Night	0	0
Split-Night	1	0.708
Split-Night	2	1.416
Split-Night	3	2.124
Split-Night	4	2.832
Split-Night	5	3.54
Split-Night	6	4.248
Split-Night	7	4.248
Split-Night	8	4.248
Split-Night	9	4.248
Split-Night	10	4.956
Split-Night	11	5.664
Split-Night	12	6.372
Split-Night	13	7.08
Split-Night	14	7.788
Split-Night	15	8.496
Split-Night	16	9.204
Split-Night	17	9.912
Split-Night	18	10.62
Split-Night	19	11.328
Split-Night	20	12.036
Split-Night	21	12.744
Split-Night	22	12.744
Split-Night	23	12.744
Price-Based	0	0
Price-Based	1	0.342
Price-Based	2	0.684
Price-Based	3	1.026
Price-Based	4	1.368
Price-Based	5	1.71
Price-Based	6	2.052
Price-Based	7	2.052
Price-Based	8	2.052
Price-Based	9	2.052
Price-Based	10	2.61
Price-Based	11	3.168
Price-Based	12	3.726
Price-Based	13	4.95
Price-Based	14	6.174
Price-Based	15	7.398
Price-Based	16	8.622
Price-Based	17	9.846
Price-Based	18	11.07
Price-Based	19	11.628
Price-Based	20	12.186
Price-Based	21	12.744
Price-Based	22	12.744
Price-Based	23	12.744

## Sheet: Fig.1 C
Year	Time (hh:mm)	Hourly average electricity spot price in Finland (€/kWh)
2020	00:00-01:00	0.014302
2020	01:00-02:00	0.0128426
2020	02:00-03:00	0.0122272
2020	03:00-04:00	0.0121728
2020	04:00-05:00	0.0131344
2020	05:00-06:00	0.0195637
2020	06:00-07:00	0.0290864
2020	07:00-08:00	0.0360117
2020	08:00-09:00	0.0395877
2020	09:00-10:00	0.0383258
2020	10:00-11:00	0.0363566
2020	11:00-12:00	0.0356712
2020	12:00-13:00	0.0354537
2020	13:00-14:00	0.0346311
2020	14:00-15:00	0.0332337
2020	15:00-16:00	0.0329385
2020	16:00-17:00	0.034855
2020	17:00-18:00	0.0379047
2020	18:00-19:00	0.0397964
2020	19:00-20:00	0.0352804
2020	20:00-21:00	0.025837
2020	21:00-22:00	0.0254022
2020	22:00-23:00	0.0215619
2020	23:00-24:00	0.0159459
2021	00:00-01:00	0.0439964
2021	01:00-02:00	0.0412166
2021	02:00-03:00	0.0392318
2021	03:00-04:00	0.0393069
2021	04:00-05:00	0.0419503
2021	05:00-06:00	0.05317
2021	06:00-07:00	0.0720739
2021	07:00-08:00	0.088569
2021	08:00-09:00	0.096735
2021	09:00-10:00	0.0937201
2021	10:00-11:00	0.0913495
2021	11:00-12:00	0.0885303
2021	12:00-13:00	0.0849637
2021	13:00-14:00	0.0813744
2021	14:00-15:00	0.0811599
2021	15:00-16:00	0.0826074
2021	16:00-17:00	0.0877485
2021	17:00-18:00	0.0948214
2021	18:00-19:00	0.0969236
2021	19:00-20:00	0.0899377
2021	20:00-21:00	0.0702765
2021	21:00-22:00	0.0666021
2021	22:00-23:00	0.0590596
2021	23:00-24:00	0.0465704
2022	00:00-01:00	0.0819362
2022	01:00-02:00	0.0743911
2022	02:00-03:00	0.0693141
2022	03:00-04:00	0.069572
2022	04:00-05:00	0.0777278
2022	05:00-06:00	0.114567
2022	06:00-07:00	0.155042
2022	07:00-08:00	0.192854
2022	08:00-09:00	0.209438
2022	09:00-10:00	0.202416
2022	10:00-11:00	0.196763
2022	11:00-12:00	0.188826
2022	12:00-13:00	0.18143
2022	13:00-14:00	0.170541
2022	14:00-15:00	0.16753
2022	15:00-16:00	0.17144
2022	16:00-17:00	0.179774
2022	17:00-18:00	0.198001
2022	18:00-19:00	0.211706
2022	19:00-20:00	0.202053
2022	20:00-21:00	0.171809
2022	21:00-22:00	0.165379
2022	22:00-23:00	0.137001
2022	23:00-24:00	0.0940827
2023	00:00-01:00	0.0375044
2023	01:00-02:00	0.0345019
2023	02:00-03:00	0.0334644
2023	03:00-04:00	0.0332917
2023	04:00-05:00	0.0360722
2023	05:00-06:00	0.0442837
2023	06:00-07:00	0.0598741
2023	07:00-08:00	0.0741651
2023	08:00-09:00	0.0817807
2023	09:00-10:00	0.0757687
2023	10:00-11:00	0.0722544
2023	11:00-12:00	0.0680961
2023	12:00-13:00	0.0644188
2023	13:00-14:00	0.0597892
2023	14:00-15:00	0.057585
2023	15:00-16:00	0.0598178
2023	16:00-17:00	0.0630121
2023	17:00-18:00	0.0696203
2023	18:00-19:00	0.0729594
2023	19:00-20:00	0.0674228
2023	20:00-21:00	0.0575258
2023	21:00-22:00	0.0534795
2023	22:00-23:00	0.0451897
2023	23:00-24:00	0.0367641

## Sheet: Tab. 1
			Hourly average electricity spot prices in Finland 2020-2023
	Time (hh:m)		2020	2021	2022	2023	2020-2023 avg.
	00:00-01:00		0.014302	0.0439964	0.0819362	0.0375044	0.0444348
	01:00-02:00		0.0128426	0.0412166	0.0743911	0.0345019	0.040738
	02:00-03:00		0.0122272	0.0392318	0.0693141	0.0334644	0.0385594
	03:00-04:00		0.0121728	0.0393069	0.069572	0.0332917	0.0385858
	04:00-05:00		0.0131344	0.0419503	0.0777278	0.0360722	0.0422212
	05:00-06:00		0.0195637	0.05317	0.114567	0.0442837	0.057896
	06:00-07:00		0.0290864	0.0720739	0.155042	0.0598741	0.0790191
	07:00-08:00		0.0360117	0.088569	0.192854	0.0741651	0.0978999
	08:00-09:00		0.0395877	0.096735	0.209438	0.0817807	0.106885
	09:00-10:00		0.0383258	0.0937201	0.202416	0.0757687	0.102558
	10:00-11:00		0.0363566	0.0913495	0.196763	0.0722544	0.0991808
	11:00-12:00		0.0356712	0.0885303	0.188826	0.0680961	0.0952809
	12:00-13:00		0.0354537	0.0849637	0.18143	0.0644188	0.0915665
	13:00-14:00		0.0346311	0.0813744	0.170541	0.0597892	0.0865838
	14:00-15:00		0.0332337	0.0811599	0.16753	0.057585	0.0848772
	15:00-16:00		0.0329385	0.0826074	0.17144	0.0598178	0.0867008
	16:00-17:00		0.034855	0.0877485	0.179774	0.0630121	0.0913475
	17:00-18:00		0.0379047	0.0948214	0.198001	0.0696203	0.100087
	18:00-19:00		0.0397964	0.0969236	0.211706	0.0729594	0.105346
	19:00-20:00		0.0352804	0.0899377	0.202053	0.0674228	0.0986734
	20:00-21:00		0.025837	0.0702765	0.171809	0.0575258	0.0813622
	21:00-22:00		0.0254022	0.0666021	0.165379	0.0534795	0.0777158
	22:00-23:00		0.0215619	0.0590596	0.137001	0.0451897	0.0657031
	23:00-24:00		0.0159459	0.0465704	0.0940827	0.0367641	0.0483408
			Hourly electricity cost savings potential
	Time (hh:m)		2020	2021	2022	2023	2020-2023 avg.
	00:00-01:00		5	5	5	6	5		High cost savings potential
	01:00-02:00		3	3	3	3	3		Moderate cost savings potential
	02:00-03:00		2	1	1	2	1		Low cost savings potential
	03:00-04:00		1	2	2	1	2
	04:00-05:00		4	4	4	4	4
	05:00-06:00		7	7	7	7	7
	06:00-07:00		11	11	9	14	10
	07:00-08:00		19	18	18	22	18
	08:00-09:00		23	23	23	24	24
	09:00-10:00		22	21	22	23	22
	10:00-11:00		20	20	19	20	20
	11:00-12:00		18	17	17	18	17
	12:00-13:00		17	15	16	16	16
	13:00-14:00		14	13	12	12	13
	14:00-15:00		13	12	11	11	12
	15:00-16:00		12	14	13	13	14
	16:00-17:00		15	16	15	15	15
	17:00-18:00		21	22	20	19	21
	18:00-19:00		24	24	24	21	23
	19:00-20:00		16	19	21	17	19
	20:00-21:00		10	10	14	10	11
	21:00-22:00		9	9	10	9	9
	22:00-23:00		8	8	8	8	8
	23:00-24:00		6	6	6	5	6
			Lighting regimes
			Constant 05-23	Constant 11-05	Constant 17-11	Constant 23-17	Low-High	Sunlike	High-Low	Split-Night	Price-Based
		mol	2790	2790	2790	2790	2790	2790	2790	2790	2790
		Daily light integral (DLI)	10.044	10.044	10.044	10.044	10.044	10.044	10.044	10.044	10.044
		Electricity cost savings potential (2020-2023 avg.)	Target light intensity (PAR)
	Time (hh:m)		Constant 05-23	Constant 11-05	Constant 17-11	Constant 23-17	Low-High	Sunlike	High-Low	Split-Night	Price-Based
	00:00-01:00	5	0	155	155	155	275	275	275	155	267.54
	01:00-02:00	3	0	155	155	155	275	275	275	155	267.54
	02:00-03:00	1	0	155	155	155	275	275	275	155	267.54
	03:00-04:00	2	0	155	155	155	275	275	275	155	267.54
	04:00-05:00	4	0	155	155	155	275	275	275	155	267.54
	05:00-06:00	7	155	0	155	155	0	95	95	155	118.476
	06:00-07:00	10	155	0	155	155	0	95	95	155	118.476
	07:00-08:00	18	155	0	155	155	0	95	95	155	118.476
	08:00-09:00	24	155	0	155	155	0	95	95	0	0
	09:00-10:00	22	155	0	155	155	0	95	95	0	0
	10:00-11:00	20	155	0	155	155	0	95	95	0	0
	11:00-12:00	17	155	155	0	155	95	0	95	155	78.9842
	12:00-13:00	16	155	155	0	155	95	0	95	155	78.9842
	13:00-14:00	13	155	155	0	155	95	0	95	155	78.9842
	14:00-15:00	12	155	155	0	155	95	0	95	155	78.9842
	15:00-16:00	14	155	155	0	155	95	0	95	155	78.9842
	16:00-17:00	15	155	155	0	155	95	0	95	155	78.9842
	17:00-18:00	21	155	155	155	0	95	95	0	0	0
	18:00-19:00	23	155	155	155	0	95	95	0	0	0
	19:00-20:00	19	155	155	155	0	95	95	0	0	0
	20:00-21:00	11	155	155	155	0	95	95	0	155	118.476
	21:00-22:00	9	155	155	155	0	95	95	0	155	118.476
	22:00-23:00	8	155	155	155	0	95	95	0	155	118.476
	23:00-24:00	6	0	155	155	155	275	275	275	155	267.54
		Electricity cost savings potential (2020-2023 avg.)	Electricity consumption (kWh)
	Time (hh:m)		Constant 05-23	Constant 11-05	Constant 17-11	Constant 23-17	Low-High	Sunlike	High-Low	Split-Night	Price-Based
	00:00-01:00	5	0	0.0668219	0.0668219	0.0668219	0.118555	0.118555	0.118555	0.0668219	0.115339
	01:00-02:00	3	0	0.0668219	0.0668219	0.0668219	0.118555	0.118555	0.118555	0.0668219	0.115339
	02:00-03:00	1	0	0.0668219	0.0668219	0.0668219	0.118555	0.118555	0.118555	0.0668219	0.115339		kWh
	03:00-04:00	2	0	0.0668219	0.0668219	0.0668219	0.118555	0.118555	0.118555	0.0668219	0.115339		0.117262
	04:00-05:00	4	0	0.0668219	0.0668219	0.0668219	0.118555	0.118555	0.118555	0.0668219	0.115339		0.097718
	05:00-06:00	7	0.0668219	0	0.0668219	0.0668219	0	0.0409553	0.0409553	0.0668219	0.0510762		0.0781744
	06:00-07:00	10	0.0668219	0	0.0668219	0.0668219	0	0.0409553	0.0409553	0.0668219	0.0510762		0.0586308
	07:00-08:00	18	0.0668219	0	0.0668219	0.0668219	0	0.0409553	0.0409553	0.0668219	0.0510762		0.0390872
	08:00-09:00	24	0.0668219	0	0.0668219	0.0668219	0	0.0409553	0.0409553	0	0		0.0195436
	09:00-10:00	22	0.0668219	0	0.0668219	0.0668219	0	0.0409553	0.0409553	0	0		-5.55112e-17
	10:00-11:00	20	0.0668219	0	0.0668219	0.0668219	0	0.0409553	0.0409553	0	0
	11:00-12:00	17	0.0668219	0.0668219	0	0.0668219	0.0409553	0	0.0409553	0.0668219	0.0340508
	12:00-13:00	16	0.0668219	0.0668219	0	0.0668219	0.0409553	0	0.0409553	0.0668219	0.0340508
	13:00-14:00	13	0.0668219	0.0668219	0	0.0668219	0.0409553	0	0.0409553	0.0668219	0.0340508
	14:00-15:00	12	0.0668219	0.0668219	0	0.0668219	0.0409553	0	0.0409553	0.0668219	0.0340508
	15:00-16:00	14	0.0668219	0.0668219	0	0.0668219	0.0409553	0	0.0409553	0.0668219	0.0340508
	16:00-17:00	15	0.0668219	0.0668219	0	0.0668219	0.0409553	0	0.0409553	0.0668219	0.0340508
	17:00-18:00	21	0.0668219	0.0668219	0.0668219	0	0.0409553	0.0409553	0	0	0
	18:00-19:00	23	0.0668219	0.0668219	0.0668219	0	0.0409553	0.0409553	0	0	0
	19:00-20:00	19	0.0668219	0.0668219	0.0668219	0	0.0409553	0.0409553	0	0	0
	20:00-21:00	11	0.0668219	0.0668219	0.0668219	0	0.0409553	0.0409553	0	0.0668219	0.0510762
	21:00-22:00	9	0.0668219	0.0668219	0.0668219	0	0.0409553	0.0409553	0	0.0668219	0.0510762
	22:00-23:00	8	0.0668219	0.0668219	0.0668219	0	0.0409553	0.0409553	0	0.0668219	0.0510762
	23:00-24:00	6	0	0.0668219	0.0668219	0.0668219	0.118555	0.118555	0.118555	0.0668219	0.115339
		2020	Electricity cost 2020 (€/m2)
	Time (hh:m)	€/kWh	Constant 05-23	Constant 11-05	Constant 17-11	Constant 23-17	Low-High	Sunlike	High-Low	Split-Night	Price-Based
	00:00-01:00	0.014302	0	0.00095569	0.00095569	0.00095569	0.00169558	0.00169558	0.00169558	0.00095569	0.00164958
	01:00-02:00	0.0128426	0	0.000858166	0.000858166	0.000858166	0.00152255	0.00152255	0.00152255	0.000858166	0.00148125
	02:00-03:00	0.0122272	0	0.000817044	0.000817044	0.000817044	0.00144959	0.00144959	0.00144959	0.000817044	0.00141027		€/m2
	03:00-04:00	0.0121728	0	0.000813409	0.000813409	0.000813409	0.00144315	0.00144315	0.00144315	0.000813409	0.00140399		0.00264211
	04:00-05:00	0.0131344	0	0.000877666	0.000877666	0.000877666	0.00155715	0.00155715	0.00155715	0.000877666	0.00151491		0.00220176
	05:00-06:00	0.0195637	0.00130729	0	0.00130729	0.00130729	0	0.00080124	0.00080124	0.00130729	0.000999241		0.00176141
	06:00-07:00	0.0290864	0.00194361	0	0.00194361	0.00194361	0	0.00119124	0.00119124	0.00194361	0.00148562		0.00132106
	07:00-08:00	0.0360117	0.00240637	0	0.00240637	0.00240637	0	0.00147487	0.00147487	0.00240637	0.00183934		0.000880704
	08:00-09:00	0.0395877	0.00264532	0	0.00264532	0.00264532	0	0.00162133	0.00162133	0	0		0.000440352
	09:00-10:00	0.0383258	0.002561	0	0.002561	0.002561	0	0.00156965	0.00156965	0	0		-2.1684e-18
	10:00-11:00	0.0363566	0.00242942	0	0.00242942	0.00242942	0	0.001489	0.001489	0	0
	11:00-12:00	0.0356712	0.00238361	0.00238361	0	0.00238361	0.00146092	0	0.00146092	0.00238361	0.00121463
	12:00-13:00	0.0354537	0.00236908	0.00236908	0	0.00236908	0.00145202	0	0.00145202	0.00236908	0.00120723
	13:00-14:00	0.0346311	0.00231412	0.00231412	0	0.00231412	0.00141833	0	0.00141833	0.00231412	0.00117922
	14:00-15:00	0.0332337	0.00222074	0.00222074	0	0.00222074	0.0013611	0	0.0013611	0.00222074	0.00113163
	15:00-16:00	0.0329385	0.00220101	0.00220101	0	0.00220101	0.00134901	0	0.00134901	0.00220101	0.00112158
	16:00-17:00	0.034855	0.00232908	0.00232908	0	0.00232908	0.0014275	0	0.0014275	0.00232908	0.00118684
	17:00-18:00	0.0379047	0.00253287	0.00253287	0.00253287	0	0.0015524	0.0015524	0	0	0
	18:00-19:00	0.0397964	0.00265927	0.00265927	0.00265927	0	0.00162987	0.00162987	0	0	0
	19:00-20:00	0.0352804	0.0023575	0.0023575	0.0023575	0	0.00144492	0.00144492	0	0	0
	20:00-21:00	0.025837	0.00172647	0.00172647	0.00172647	0	0.00105816	0.00105816	0	0.00172647	0.00131965
	21:00-22:00	0.0254022	0.00169742	0.00169742	0.00169742	0	0.00104036	0.00104036	0	0.00169742	0.00129745
	22:00-23:00	0.0215619	0.00144081	0.00144081	0.00144081	0	0.000883076	0.000883076	0	0.00144081	0.0011013
	23:00-24:00	0.0159459	0	0.00106553	0.00106553	0.00106553	0.00189047	0.00189047	0.00189047	0.00106553	0.00183918
		2021	Electricity cost 2021 (€/m2)
	Time (hh:m)	€/kWh	Constant 05-23	Constant 11-05	Constant 17-11	Constant 23-17	Low-High	Sunlike	High-Low	Split-Night	Price-Based
	00:00-01:00	0.0439964	0	0.00293992	0.00293992	0.00293992	0.00521599	0.00521599	0.00521599	0.00293992	0.00507449
	01:00-02:00	0.0412166	0	0.00275417	0.00275417	0.00275417	0.00488643	0.00488643	0.00488643	0.00275417	0.00475387
	02:00-03:00	0.0392318	0	0.00262154	0.00262154	0.00262154	0.00465112	0.00465112	0.00465112	0.00262154	0.00452494		€/m2
	03:00-04:00	0.0393069	0	0.00262656	0.00262656	0.00262656	0.00466002	0.00466002	0.00466002	0.00262656	0.0045336		0.00643483
	04:00-05:00	0.0419503	0	0.00280319	0.00280319	0.00280319	0.00497341	0.00497341	0.00497341	0.00280319	0.00483849		0.00536236
	05:00-06:00	0.05317	0.00355292	0	0.00355292	0.00355292	0	0.0021776	0.0021776	0.00355292	0.00271572		0.00428989
	06:00-07:00	0.0720739	0.00481611	0	0.00481611	0.00481611	0	0.00295181	0.00295181	0.00481611	0.00368126		0.00321742
	07:00-08:00	0.088569	0.00591835	0	0.00591835	0.00591835	0	0.00362737	0.00362737	0.00591835	0.00452376		0.00214494
	08:00-09:00	0.096735	0.00646401	0	0.00646401	0.00646401	0	0.00396182	0.00396182	0	0		0.00107247
	09:00-10:00	0.0937201	0.00626255	0	0.00626255	0.00626255	0	0.00383834	0.00383834	0	0		-1.73472e-18
	10:00-11:00	0.0913495	0.00610415	0	0.00610415	0.00610415	0	0.00374125	0.00374125	0	0
	11:00-12:00	0.0885303	0.00591576	0.00591576	0	0.00591576	0.00362579	0	0.00362579	0.00591576	0.00301453
	12:00-13:00	0.0849637	0.00567744	0.00567744	0	0.00567744	0.00347972	0	0.00347972	0.00567744	0.00289308
	13:00-14:00	0.0813744	0.00543759	0.00543759	0	0.00543759	0.00333272	0	0.00333272	0.00543759	0.00277086
	14:00-15:00	0.0811599	0.00542326	0.00542326	0	0.00542326	0.00332393	0	0.00332393	0.00542326	0.00276356
	15:00-16:00	0.0826074	0.00551998	0.00551998	0	0.00551998	0.00338321	0	0.00338321	0.00551998	0.00281284
	16:00-17:00	0.0877485	0.00586352	0.00586352	0	0.00586352	0.00359377	0	0.00359377	0.00586352	0.00298791
	17:00-18:00	0.0948214	0.00633614	0.00633614	0.00633614	0	0.00388344	0.00388344	0	0	0
	18:00-19:00	0.0969236	0.00647662	0.00647662	0.00647662	0	0.00396954	0.00396954	0	0	0
	19:00-20:00	0.0899377	0.0060098	0.0060098	0.0060098	0	0.00368343	0.00368343	0	0	0
	20:00-21:00	0.0702765	0.00469601	0.00469601	0.00469601	0	0.0028782	0.0028782	0	0.00469601	0.00358945
	21:00-22:00	0.0666021	0.00445047	0.00445047	0.00445047	0	0.00272771	0.00272771	0	0.00445047	0.00340178
	22:00-23:00	0.0590596	0.00394647	0.00394647	0.00394647	0	0.0024188	0.0024188	0	0.00394647	0.00301654
	23:00-24:00	0.0465704	0	0.00311192	0.00311192	0.00311192	0.00552115	0.00552115	0.00552115	0.00311192	0.00537137
		2022	Electricity cost 2022 (€/m2)
	Time (hh:m)	€/kWh	Constant 05-23	Constant 11-05	Constant 17-11	Constant 23-17	Low-High	Sunlike	High-Low	Split-Night	Price-Based
	00:00-01:00	0.0819362	0	0.00547513	0.00547513	0.00547513	0.00971394	0.00971394	0.00971394	0.00547513	0.00945041
	01:00-02:00	0.0743911	0	0.00497095	0.00497095	0.00497095	0.00881943	0.00881943	0.00881943	0.00497095	0.00858017
	02:00-03:00	0.0693141	0	0.0046317	0.0046317	0.0046317	0.00821753	0.00821753	0.00821753	0.0046317	0.0079946		€/m2
	03:00-04:00	0.069572	0	0.00464893	0.00464893	0.00464893	0.0082481	0.0082481	0.0082481	0.00464893	0.00802434		0.0140553
	04:00-05:00	0.0777278	0	0.00519392	0.00519392	0.00519392	0.00921501	0.00921501	0.00921501	0.00519392	0.00896502		0.0117128
	05:00-06:00	0.114567	0.00765555	0	0.00765555	0.00765555	0	0.00469211	0.00469211	0.00765555	0.00585162		0.00937021
	06:00-07:00	0.155042	0.0103602	0	0.0103602	0.0103602	0	0.0063498	0.0063498	0.0103602	0.00791895		0.00702766
	07:00-08:00	0.192854	0.0128869	0	0.0128869	0.0128869	0	0.0078984	0.0078984	0.0128869	0.00985024		0.00468511
	08:00-09:00	0.209438	0.013995	0	0.013995	0.013995	0	0.00857761	0.00857761	0	0		0.00234255
	09:00-10:00	0.202416	0.0135258	0	0.0135258	0.0135258	0	0.00829004	0.00829004	0	0		-1.04083e-17
	10:00-11:00	0.196763	0.013148	0	0.013148	0.013148	0	0.00805848	0.00805848	0	0
	11:00-12:00	0.188826	0.0126177	0.0126177	0	0.0126177	0.00773343	0	0.00773343	0.0126177	0.00642967
	12:00-13:00	0.18143	0.0121235	0.0121235	0	0.0121235	0.00743052	0	0.00743052	0.0121235	0.00617783
	13:00-14:00	0.170541	0.0113958	0.0113958	0	0.0113958	0.00698454	0	0.00698454	0.0113958	0.00580704
	14:00-15:00	0.16753	0.0111947	0.0111947	0	0.0111947	0.00686126	0	0.00686126	0.0111947	0.00570453
	15:00-16:00	0.17144	0.0114559	0.0114559	0	0.0114559	0.00702137	0	0.00702137	0.0114559	0.00583766
	16:00-17:00	0.179774	0.0120129	0.0120129	0	0.0120129	0.00736272	0	0.00736272	0.0120129	0.00612146
	17:00-18:00	0.198001	0.0132308	0.0132308	0.0132308	0	0.0081092	0.0081092	0	0	0
	18:00-19:00	0.211706	0.0141466	0.0141466	0.0141466	0	0.00867049	0.00867049	0	0	0
	19:00-20:00	0.202053	0.0135015	0.0135015	0.0135015	0	0.00827514	0.00827514	0	0	0
	20:00-21:00	0.171809	0.0114806	0.0114806	0.0114806	0	0.00703651	0.00703651	0	0.0114806	0.00877536
	21:00-22:00	0.165379	0.011051	0.011051	0.011051	0	0.00677317	0.00677317	0	0.011051	0.00844694
	22:00-23:00	0.137001	0.00915468	0.00915468	0.00915468	0	0.00561094	0.00561094	0	0.00915468	0.0069975
	23:00-24:00	0.0940827	0	0.00628678	0.00628678	0.00628678	0.011154	0.011154	0.011154	0.00628678	0.0108514
		2023	Electricity cost 2023 (€/m2)
	Time (hh:m)	€/kWh	Constant 05-23	Constant 11-05	Constant 17-11	Constant 23-17	Low-High	Sunlike	High-Low	Split-Night	Price-Based
	00:00-01:00	0.0375044	0	0.00250612	0.00250612	0.00250612	0.00444634	0.00444634	0.00444634	0.00250612	0.00432571
	01:00-02:00	0.0345019	0	0.00230548	0.00230548	0.00230548	0.00409037	0.00409037	0.00409037	0.00230548	0.0039794
	02:00-03:00	0.0334644	0	0.00223615	0.00223615	0.00223615	0.00396736	0.00396736	0.00396736	0.00223615	0.00385973		€/m2
	03:00-04:00	0.0332917	0	0.00222461	0.00222461	0.00222461	0.0039469	0.0039469	0.0039469	0.00222461	0.00383982		0.00542948
	04:00-05:00	0.0360722	0	0.00241041	0.00241041	0.00241041	0.00427653	0.00427653	0.00427653	0.00241041	0.00416052		0.00452457
	05:00-06:00	0.0442837	0.00295912	0	0.00295912	0.00295912	0	0.00181366	0.00181366	0.00295912	0.00226184		0.00361965
	06:00-07:00	0.0598741	0.0040009	0	0.0040009	0.0040009	0	0.00245216	0.00245216	0.0040009	0.00305814		0.00271474
	07:00-08:00	0.0741651	0.00495585	0	0.00495585	0.00495585	0	0.00303745	0.00303745	0.00495585	0.00378807		0.00180983
	08:00-09:00	0.0817807	0.00546474	0	0.00546474	0.00546474	0	0.00334936	0.00334936	0	0		0.000904914
	09:00-10:00	0.0757687	0.00506301	0	0.00506301	0.00506301	0	0.00310313	0.00310313	0	0		1.73472e-18
	10:00-11:00	0.0722544	0.00482818	0	0.00482818	0.00482818	0	0.00295921	0.00295921	0	0
	11:00-12:00	0.0680961	0.00455031	0.00455031	0	0.00455031	0.0027889	0	0.0027889	0.00455031	0.00231872
	12:00-13:00	0.0644188	0.00430459	0.00430459	0	0.00430459	0.0026383	0	0.0026383	0.00430459	0.00219351
	13:00-14:00	0.0597892	0.00399523	0.00399523	0	0.00399523	0.00244869	0	0.00244869	0.00399523	0.00203587
	14:00-15:00	0.057585	0.00384794	0.00384794	0	0.00384794	0.00235841	0	0.00235841	0.00384794	0.00196081
	15:00-16:00	0.0598178	0.00399714	0.00399714	0	0.00399714	0.00244986	0	0.00244986	0.00399714	0.00203684
	16:00-17:00	0.0630121	0.00421059	0.00421059	0	0.00421059	0.00258068	0	0.00258068	0.00421059	0.00214561
	17:00-18:00	0.0696203	0.00465216	0.00465216	0.00465216	0	0.00285132	0.00285132	0	0	0
	18:00-19:00	0.0729594	0.00487528	0.00487528	0.00487528	0	0.00298808	0.00298808	0	0	0
	19:00-20:00	0.0674228	0.00450532	0.00450532	0.00450532	0	0.00276132	0.00276132	0	0	0
	20:00-21:00	0.0575258	0.00384398	0.00384398	0.00384398	0	0.00235599	0.00235599	0	0.00384398	0.0029382
	21:00-22:00	0.0534795	0.0035736	0.0035736	0.0035736	0	0.00219027	0.00219027	0	0.0035736	0.00273153
	22:00-23:00	0.0451897	0.00301966	0.00301966	0.00301966	0	0.00185076	0.00185076	0	0.00301966	0.00230812
	23:00-24:00	0.0367641	0	0.00245665	0.00245665	0.00245665	0.00435857	0.00435857	0.00435857	0.00245665	0.00424033
			Total electricity cost (€/m2)
	Lighting regime		2020	2021	2022	2023
	Constant 05-23		0.039525	0.0988712	0.214937	0.0766476
	Constant 11-05		0.0316195	0.0826104	0.174573	0.0635152
	Constant 17-11		0.0310949	0.0818909	0.175344	0.0658812
	Constant 23-17		0.0324981	0.0838129	0.173579	0.066317
	Low-High		0.0256361	0.0702084	0.143237	0.0553486
	Sunlike		0.0253146	0.0697674	0.14371	0.0567988
	High-Low		0.0261747	0.0709455	0.142628	0.0570659
	Split-Night		0.0297271	0.0780752	0.164597	0.0613983
	Price-Based		0.0243829	0.067268	0.137785	0.0541828
			Percentage-wise cost comparison
	Lighting regime		2020	2021	2022	2023
	Constant 05-23		Baseline	Baseline	Baseline	Baseline
	Constant 11-05		0.200013	0.164464	0.187795	0.171334
	Constant 17-11		0.213286	0.171741	0.184208	0.140466
	Constant 23-17		0.177782	0.152301	0.192418	0.13478
	Low-High		0.351394	0.2899	0.333586	0.277881
	Sunlike		0.359529	0.29436	0.331387	0.258962
	High-Low		0.337769	0.282445	0.336419	0.255477
	Split-Night		0.247891	0.210334	0.23421	0.198953
	Price-Based		0.383102	0.319639	0.358954	0.293092

## Sheet: Fig. 2 A-E
Block (shelf)	Lighting regime	Replicate#	Fresh weight (g.)	Canopy cover area (mm2)	Canopy cover area expansion rate (12-28 DAS)	Compactness	Roundness
Top shelf	Sunlike	1	3.3455	6438.94	0.211488	0.84104	0.393007
Top shelf	Sunlike	2	3.1051	6432.28	0.220783	0.837155	0.407562
Top shelf	Sunlike	3	3.332	6820.99	0.230309	0.843008	0.378663
Top shelf	Sunlike	4	4.4548	7949.08	0.216129	0.858943	0.391308
Top shelf	Sunlike	5	4.3189	7340.4	0.205926	0.853527	0.413611
Top shelf	Sunlike	6	4.0566	7902.03	0.224543	0.874553	0.455031
Top shelf	Sunlike	7	3.2972	6313.98	0.232991	0.872718	0.47703
Top shelf	Sunlike	8	3.4744	6284.58	0.209428	0.843761	0.444327
Top shelf	Sunlike	9	4.1668	7286.33	0.218476	0.848562	0.417734
Top shelf	Sunlike	10	3.5885	6069.38	0.207656	0.850538	0.391127
Bottom shelf	Sunlike	1	3.4655	5866.07	0.205672	0.841714	0.346933
Bottom shelf	Sunlike	2	3.4689	6493.2	0.224781	0.857954	0.423698
Bottom shelf	Sunlike	3	3.2737	6032	0.208257	0.817273	0.356801
Bottom shelf	Sunlike	4	3.4877	6339.25	0.209842	0.880751	0.48547
Bottom shelf	Sunlike	5	3.8458	6873.2	0.211315	0.85942	0.370492
Bottom shelf	Sunlike	6	3.5474	6940.34	0.214361	0.828771	0.403442
Bottom shelf	Sunlike	7	3.2054	5377.99	0.206908	0.829804	0.414469
Bottom shelf	Sunlike	8	3.5907	6985.45	0.200318	0.861848	0.436673
Bottom shelf	Sunlike	9	4.0425	7332.31	0.221591	0.841598	0.395867
Bottom shelf	Sunlike	10	3.2981	5990.73	0.207724	0.869676	0.401586
Top shelf	Constant-155	1	3.7408	6322.18	0.211634	0.851807	0.455953
Top shelf	Constant-155	2	3.4259	6105.88	0.205861	0.843915	0.447077
Top shelf	Constant-155	3	3.746	6698.37	0.212007	0.850736	0.429643
Top shelf	Constant-155	4	3.5165	6006.7	0.215778	0.791214	0.300032
Top shelf	Constant-155	5	3.2766	6358.54	0.217595	0.880057	0.451632
Top shelf	Constant-155	6	3.8692	6328.26	0.196477	0.822101	0.386658
Top shelf	Constant-155	7	2.9839	5238.28	0.193304	0.842197	0.337097
Top shelf	Constant-155	8	3.5643	6406.28	0.189504	0.856483	0.439421
Top shelf	Constant-155	9	4.2347	7366	0.214133	0.873694	0.43466
Top shelf	Constant-155	10	3.8633	6186.39	0.198886	0.836797	0.3765
Bottom shelf	Constant-155	1	3.6765	6350.16	0.210147	0.818793	0.274876
Bottom shelf	Constant-155	2	3.8059	5834.66	0.207761	0.843227	0.370217
Bottom shelf	Constant-155	3	3.6112	5979.31	0.196135	0.816751	0.378127
Bottom shelf	Constant-155	4	3.9958	6731.91	0.200688	0.851428	0.435697
Bottom shelf	Constant-155	5	3.2998	5932.89	0.2168	0.799486	0.30326
Bottom shelf	Constant-155	6	4.3564	7062.85	0.211726	0.838732	0.3651
Bottom shelf	Constant-155	7	3.8604	5711.35	0.195867	0.834623	0.368378
Bottom shelf	Constant-155	8	3.6233	6345.4	0.19628	0.858517	0.399376
Bottom shelf	Constant-155	9	3.9703	7018.18	0.191595	0.848336	0.463761
Bottom shelf	Constant-155	10	3.2581	5475.78	0.202495	0.833488	0.38987
Top shelf	High-Low	1	3.1619	6420.78	0.21467	0.817754	0.363225
Top shelf	High-Low	2	3.4917	6424.95	0.202659	0.844882	0.405373
Top shelf	High-Low	3	3.4247	6395.23	0.209388	0.845634	0.385149
Top shelf	High-Low	4	3.9921	6798.95	0.227448	0.822338	0.332926
Top shelf	High-Low	5	3.6838	5655.92	0.1934	0.829946	0.364208
Top shelf	High-Low	6	3.3554	6500.81	0.223054	0.830208	0.351865
Top shelf	High-Low	7	3.2627	6384.75	0.217497	0.873172	0.463218
Top shelf	High-Low	8	3.5983	6374.47	0.210847	0.805742	0.384125
Top shelf	High-Low	9	4.0188	7771.7	0.211811	0.881839	0.476712
Top shelf	High-Low	10	3.4231	6486.46	0.222432	0.868781	0.373794
Bottom shelf	High-Low	1	3.5563	6642.69	0.202798	0.83816	0.352787
Bottom shelf	High-Low	2	3.329	6255.55	0.207949	0.846529	0.3833
Bottom shelf	High-Low	3	3.3831	6712.69	0.214534	0.815262	0.371147
Bottom shelf	High-Low	4	4.1109	6684.9	0.197342	0.810529	0.374349
Bottom shelf	High-Low	5	3.805	6121.92	0.19231	0.83279	0.374019
Bottom shelf	High-Low	6	3.3293	5872.44	0.203674	0.818685	0.306701
Bottom shelf	High-Low	7	3.3584	5566.95	0.208486	0.807996	0.342736
Bottom shelf	High-Low	8	3.373	6202.68	0.212277	0.822675	0.398454
Bottom shelf	High-Low	9	3.4899	6099.55	0.221455	0.804923	0.320099
Bottom shelf	High-Low	10	2.9496	5668.04	0.200653	0.84985	0.467217
Top shelf	Low-High	1	4.215	7396.2	0.206399	0.832434	0.363158
Top shelf	Low-High	2	4.09	7402.02	0.216858	0.842097	0.395653
Top shelf	Low-High	3	3.3451	6341.04	0.225573	0.819517	0.37728
Top shelf	Low-High	4	4.4604	7451.49	0.212535	0.848909	0.358005
Top shelf	Low-High	5	4.5334	7078.85	0.20922	0.814473	0.31369
Top shelf	Low-High	6	4.5245	7309.87	0.206606	0.862055	0.451006
Top shelf	Low-High	7	3.8934	7450.53	0.209812	0.847588	0.420794
Top shelf	Low-High	8	4.0453	7138.31	0.218284	0.831993	0.340936
Top shelf	Low-High	9	3.8413	7025.14	0.209952	0.870765	0.458934
Top shelf	Low-High	10	3.6009	6734.11	0.23776	0.834707	0.35848
Bottom shelf	Low-High	1	3.7274	7350.4	0.196064	0.833104	0.353591
Bottom shelf	Low-High	2	3.2833	5757.41	0.236411	0.75879	0.276617
Bottom shelf	Low-High	3	3.9852	7095.54	0.226325	0.789004	0.319489
Bottom shelf	Low-High	4	3.0249	6361.14	0.215952	0.860937	0.428632
Bottom shelf	Low-High	5	3.588	6115.29	0.219548	0.845318	0.339468
Bottom shelf	Low-High	6	3.7432	6879.27	0.209548	0.842492	0.347354
Bottom shelf	Low-High	7	3.4054	6104.01	0.211377	0.838219	0.349974
Bottom shelf	Low-High	8	3.2339	6833.11	0.218359	0.863483	0.471144
Bottom shelf	Low-High	9	4.6649	7668.63	0.198443	0.863081	0.459016
Bottom shelf	Low-High	10	3.2473	6294.83	0.225003	0.840087	0.409296

## Sheet: Fig. 2 F
Block (year)	Lighting regime	Replicate#	Fresh weight (g.)
2022	Constant-155	1	4.635
2022	Constant-155	2	4.544
2022	Constant-155	3	6.291
2022	High-Low	1	4.583
2022	High-Low	2	4.272
2022	High-Low	3	5.509
2022	Low-High	1	4.527
2022	Low-High	2	2.906
2022	Low-High	3	5.28
2022	Sunlike	1	4.405
2022	Sunlike	2	3.853
2022	Sunlike	3	3.838
2023	Constant-155	1	7.12
2023	Constant-155	2	5.17
2023	Constant-155	3	8.77
2023	Constant-155	4	6.83
2023	Constant-155	5	4.67
2023	Constant-155	6	6.92
2023	High-Low	1	8.48
2023	High-Low	2	7.19
2023	High-Low	3	7.7
2023	High-Low	4	8.43
2023	High-Low	5	4.29
2023	High-Low	6	5.06
2023	Low-High	1	5.75
2023	Low-High	2	2.55
2023	Low-High	3	6.42
2023	Low-High	4	7.4
2023	Low-High	5	6.97
2023	Low-High	6	6.57
2023	Sunlike	1	6.54
2023	Sunlike	2	5.37
2023	Sunlike	3	6.06
2023	Sunlike	4	5.08
2023	Sunlike	5	5.32
2023	Sunlike	6	5.84
2025	Constant-155	1	2.38
2025	Constant-155	2	3.14
2025	Constant-155	3	3.45
2025	Constant-155	4	2.23
2025	Constant-155	5	2.68
2025	High-Low	1	2.01
2025	High-Low	2	2.26
2025	High-Low	3	3.31
2025	High-Low	4	2.26
2025	High-Low	5	2.07
2025	Low-High	1	1.94
2025	Low-High	2	2.98
2025	Low-High	3	2.2
2025	Low-High	4	2.02
2025	Low-High	5	3.05
2025	Sunlike	1	2.3
2025	Sunlike	2	2.78
2025	Sunlike	3	2.17
2025	Sunlike	4	1.85
2025	Sunlike	5	2.73

## Sheet: Fig. 2 G-H
Block (repetition)	Lighting regime	Room location	Replicate#	Fresh weight (g.)	Dry matter content (%)
I	Constant-196	1	1	63.56	5.13845
I	Constant-196	1	2	54.68	5.05852
I	Constant-196	1	3	50.12	5.07981
I	Constant-196	1	4	71.1	5.09986
I	Constant-196	1	5	40.23	5.4089
I	Constant-196	1	6	54.38	5.04965
I	Constant-196	1	7	56.65	4.56487
I	Constant-196	1	8	54.58	5.04947
I	Constant-196	1	9	67.85	5.16728
I	Constant-196	2	1	60.67	4.08109
I	Constant-196	2	2	65.85	4.64085
I	Constant-196	2	3	60.84	5.74622
I	Constant-196	2	4	62.69	4.85883
I	Constant-196	2	5	59.43	4.57008
I	Constant-196	2	6	55.5	5.14595
I	Constant-196	2	7	61.2	5.23856
I	Constant-196	2	8	62.32	5.06418
I	Constant-196	2	9	69.05	5.62781
I	Constant-196	3	1	52.37	4.78518
I	Constant-196	3	2	63.31	4.93761
I	Constant-196	3	3	64.68	5.18862
I	Constant-196	3	4	62.77	4.91636
I	Constant-196	3	5	41.12	5.38911
I	Constant-196	3	6	55.77	5.08517
I	Constant-196	3	7	66.14	5.33112
I	Constant-196	3	8	48.15	5.1838
I	Constant-196	3	9	51.3	4.88499
I	Constant-196	4	1	41.31	3.86347
I	Constant-196	4	2	55.6	4.56115
I	Constant-196	4	3	49.44	4.40129
I	Constant-196	4	4	61.86	4.19657
I	Constant-196	4	5	54.92	4.16242
I	Constant-196	4	6	53.07	4.45826
I	Constant-196	4	7	65.65	4.36558
I	Constant-196	4	8	72.1	4.55756
I	Price-Based	1	1	57.87	4.91792
I	Price-Based	1	2	44.4	4.96847
I	Price-Based	1	3	52.83	4.97066
I	Price-Based	1	4	48.07	5.13002
I	Price-Based	1	5	49.45	5.06775
I	Price-Based	1	6	50.04	5.32774
I	Price-Based	1	7	43.4	5.2212
I	Price-Based	1	8	54.21	5.5451
I	Price-Based	1	9	45.76	6.26311
I	Price-Based	2	1	62.6	5.95208
I	Price-Based	2	2	59.05	5.8188
I	Price-Based	2	3	41.16	4.97085
I	Price-Based	2	4	64.91	5.21645
I	Price-Based	2	5	61.26	5.23343
I	Price-Based	2	6	51.29	5.66582
I	Price-Based	2	7	55.32	5.21692
I	Price-Based	2	8	54.45	5.59412
I	Price-Based	2	9	60.69	5.38145
I	Price-Based	3	1	41.35	5.18984
I	Price-Based	3	2	41.42	5.30179
I	Price-Based	3	3	49.14	5.01832
I	Price-Based	3	4	42.46	5.45455
I	Price-Based	3	5	43.66	5.60238
I	Price-Based	3	6	46.11	5.43483
I	Price-Based	3	7	47.22	5.11648
I	Price-Based	3	8	47.84	4.90385
I	Price-Based	3	9	51.85	5.29605
I	Price-Based	4	1	52.15	4.55609
I	Price-Based	4	2	42.12	4.95252
I	Price-Based	4	3	49.38	4.38639
I	Price-Based	4	4	41.08	4.63973
I	Price-Based	4	5	45.12	4.71188
I	Price-Based	4	6	41.13	4.51252
I	Price-Based	4	7	50.34	4.68017
I	Price-Based	4	8	45.31	4.71419
I	Price-Based	4	9	45.48	4.34477
I	Split-Night	1	1	54.74	4.9251
I	Split-Night	1	2	50.82	5.14758
I	Split-Night	1	3	58.3	4.88165
I	Split-Night	1	4	43.62	4.41541
I	Split-Night	1	5	60.69	4.42577
I	Split-Night	1	6	56.64	5.11299
I	Split-Night	1	7	62.85	5.06921
I	Split-Night	1	8	57.44	5.00696
I	Split-Night	1	9	54.37	5.52878
I	Split-Night	2	1	50.43	4.69165
I	Split-Night	2	2	54.62	4.69791
I	Split-Night	2	3	53.21	5.27344
I	Split-Night	2	4	57.41	5.06184
I	Split-Night	2	5	46.86	5.43321
I	Split-Night	2	6	53.55	5.68814
I	Split-Night	2	7	53.93	5.16596
I	Split-Night	2	8	50.59	5.15122
I	Split-Night	2	9	69.35	5.02668
I	Split-Night	3	1	32.31	3.48499
I	Split-Night	3	2	42.24	3.63636
I	Split-Night	3	3	47.84	3.60786
I	Split-Night	3	4	45.73	4.29915
I	Split-Night	3	5	55.19	4.3776
I	Split-Night	3	6	59.02	4.22907
I	Split-Night	3	7	55.3	4.29656
I	Split-Night	3	8	37.4	4.02674
I	Split-Night	3	9	55.46	4.50054
I	Split-Night	4	1	38.61	3.92644
I	Split-Night	4	2	38.49	4.09457
I	Split-Night	4	3	51.87	4.23366
I	Split-Night	4	4	69	4.4
I	Split-Night	4	5	51.3	4.80702
I	Split-Night	4	6	53.77	4.25144
I	Split-Night	4	7	78.46	4.29008
I	Split-Night	4	8	42.31	4.10305
I	Split-Night	4	9	48.74	4.56709
II	Constant-196	1	1	78.07	5.08646
II	Constant-196	1	2	119.78	4.62598
II	Constant-196	1	3	136.79	4.56978
II	Constant-196	1	4	166.94	4.40338
II	Constant-196	1	5	114.15	4.43364
II	Constant-196	1	6	123.83	4.66042
II	Constant-196	1	7	101.48	4.52404
II	Constant-196	1	8	177.02	4.48593
II	Constant-196	1	9	99.52	4.33179
II	Constant-196	1	10	126.41	4.6365
II	Constant-196	2	1	117	4.3
II	Constant-196	2	2	110.74	4.48889
II	Constant-196	2	3	144.03	4.34007
II	Constant-196	2	4	113.25	4.44238
II	Constant-196	2	5	108.12	4.40344
II	Constant-196	2	6	118.96	4.75874
II	Constant-196	2	7	135.05	4.42873
II	Constant-196	2	8	183.61	4.35216
II	Constant-196	2	9	128.32	4.45839
II	Constant-196	2	10	136.13	4.45236
II	Constant-196	3	1	117.72	4.31617
II	Constant-196	3	2	105.47	4.46667
II	Constant-196	3	3	127.28	4.43982
II	Constant-196	3	4	101.32	4.89637
II	Constant-196	3	5	105.09	4.76829
II	Constant-196	3	6	136.13	4.61397
II	Constant-196	3	7	152.5	4.62361
II	Constant-196	3	8	87.11	4.11089
II	Constant-196	3	9	170.58	4.38563
II	Constant-196	3	10	142.5	4.16211
II	Constant-196	4	1	114.2	4.52802
II	Constant-196	4	2	95.74	4.0328
II	Constant-196	4	3	154.33	4.43271
II	Constant-196	4	4	115.88	4.31567
II	Constant-196	4	5	101.11	4.38236
II	Constant-196	4	6	145.78	4.61723
II	Constant-196	4	7	162.17	4.32941
II	Constant-196	4	8	162.67	4.53126
II	Constant-196	4	9	128.11	4.3408
II	Constant-196	4	10	79.92	4.81857
II	Price-Based	1	1	114.43	4.76361
II	Price-Based	1	2	117.96	5.03645
II	Price-Based	1	3	137.39	4.72451
II	Price-Based	1	4	153.32	4.57931
II	Price-Based	1	5	145.61	4.83552
II	Price-Based	1	6	131.22	5.08383
II	Price-Based	1	7	129.42	4.69866
II	Price-Based	1	8	137.44	4.56999
II	Price-Based	1	9	161.9	4.6084
II	Price-Based	1	10	119.94	4.96998
II	Price-Based	2	1	138.83	4.72592
II	Price-Based	2	2	159.99	4.55716
II	Price-Based	2	3	138.34	4.48243
II	Price-Based	2	4	133.55	4.44103
II	Price-Based	2	5	140.06	4.50593
II	Price-Based	2	6	132.98	4.65559
II	Price-Based	2	7	139.76	4.40827
II	Price-Based	2	8	127.72	4.47933
II	Price-Based	2	9	134.16	4.64445
II	Price-Based	2	10	152.57	4.5756
II	Price-Based	3	1	138.24	4.24696
II	Price-Based	3	2	134.83	4.63621
II	Price-Based	3	3	146.92	4.56099
II	Price-Based	3	4	138.67	4.60878
II	Price-Based	3	5	105.82	4.23455
II	Price-Based	3	6	114.03	4.35938
II	Price-Based	3	7	131.54	4.45568
II	Price-Based	3	8	123.69	4.59293
II	Price-Based	3	9	141.58	4.57056
II	Price-Based	3	10	103.17	4.43055
II	Price-Based	4	1	69.24	4.76748
II	Price-Based	4	2	127.19	4.93828
II	Price-Based	4	3	135.42	4.87446
II	Price-Based	4	4	132.91	4.52261
II	Price-Based	4	5	126.86	4.42299
II	Price-Based	4	6	134.14	4.47368
II	Price-Based	4	7	130.3	4.62087
II	Price-Based	4	8	133.48	4.62316
II	Price-Based	4	9	138.9	4.44276
II	Price-Based	4	10	108.81	4.65123
II	Split-Night	1	1	137.54	4.90112
II	Split-Night	1	2	122.52	5.05305
II	Split-Night	1	3	141.16	4.67625
II	Split-Night	1	4	114.38	4.94929
II	Split-Night	1	5	126.31	5.10728
II	Split-Night	1	6	138.35	4.89411
II	Split-Night	1	7	116.17	4.55453
II	Split-Night	1	8	146.92	4.73795
II	Split-Night	1	9	132.39	4.75942
II	Split-Night	1	10	131.26	5.18894
II	Split-Night	2	1	167.3	4.7107
II	Split-Night	2	2	142.25	4.67557
II	Split-Night	2	3	157.7	4.66772
II	Split-Night	2	4	136.7	4.62399
II	Split-Night	2	5	156.54	4.41485
II	Split-Night	2	6	166.53	4.30613
II	Split-Night	2	7	153.1	4.65121
II	Split-Night	2	8	146.43	4.56942
II	Split-Night	2	9	152	4.66513
II	Split-Night	2	10	147.46	4.62566
II	Split-Night	3	1	106.32	4.98589
II	Split-Night	3	2	116.62	4.75133
II	Split-Night	3	3	118.92	4.65943
II	Split-Night	3	4	109.63	4.67117
II	Split-Night	3	5	100.98	5.10101
II	Split-Night	3	6	103.57	4.89621
II	Split-Night	3	7	102.15	4.87616
II	Split-Night	3	8	107.12	4.6686
II	Split-Night	3	9	109.68	5.09756
II	Split-Night	3	10	97.61	5.09272
II	Split-Night	4	1	116.7	4.33676
II	Split-Night	4	2	116.13	4.7111
II	Split-Night	4	3	114.93	4.64718
II	Split-Night	4	4	134.12	4.52654
II	Split-Night	4	5	112.15	4.60187
II	Split-Night	4	6	122.18	4.61696
II	Split-Night	4	7	123.8	4.63732
II	Split-Night	4	8	112.63	4.87526
II	Split-Night	4	9	74.85	4.70407
II	Split-Night	4	10	112.6	5.09858
III	Constant-196	1	1	55.97	5.63516
III	Constant-196	1	2	70.77	5.45994
III	Constant-196	1	3	74.64	5.24384
III	Constant-196	1	4	55.51	5.55576
III	Constant-196	1	5	83.86	5.47818
III	Constant-196	1	6	83.17	5.1509
III	Constant-196	1	7	81.93	5.28988
III	Constant-196	1	8	79.25	5.35521
III	Constant-196	1	9	90.61	5.19148
III	Constant-196	1	10	84.38	5.12444
III	Constant-196	2	1	114.19	5.11779
III	Constant-196	2	2	84.15	5.15033
III	Constant-196	2	3	86.65	5.12868
III	Constant-196	2	4	90.16	5.22848
III	Constant-196	2	5	94.31	5.05143
III	Constant-196	2	6	105.25	5.06793
III	Constant-196	2	7	94.27	5.17026
III	Constant-196	2	8	99.65	5.40291
III	Constant-196	2	9	88.19	5.22055
III	Constant-196	2	10	95.99	5.25471
III	Constant-196	3	1	51.66	6.24081
III	Constant-196	3	2	55.3	6.1736
III	Constant-196	3	3	60.23	5.15358
III	Constant-196	3	4	55.17	5.2456
III	Constant-196	3	5	58.81	6.06019
III	Constant-196	3	6	72.48	5.08278
III	Constant-196	3	7	61.39	5.83808
III	Constant-196	3	8	54.44	5.72006
III	Constant-196	3	9	61.36	5.25424
III	Constant-196	3	10	55.9	5.92844
III	Constant-196	4	1	66.11	5.4969
III	Constant-196	4	2	67.16	5.79809
III	Constant-196	4	3	77.43	5.44234
III	Constant-196	4	4	76.68	5.23474
III	Constant-196	4	5	79.37	4.98173
III	Constant-196	4	6	68.93	5.66372
III	Constant-196	4	7	64.92	5.47443
III	Constant-196	4	8	65.38	5.37473
III	Constant-196	4	9	66.16	5.25091
III	Constant-196	4	10
III	Price-Based	1	1	58.9	5.13413
III	Price-Based	1	2	79.61	5.26818
III	Price-Based	1	3	59.04	5.4607
III	Price-Based	1	4	91.22	5.78163
III	Price-Based	1	5	82.31	5.43555
III	Price-Based	1	6	100.47	5.51807
III	Price-Based	1	7	69.43	5.24845
III	Price-Based	1	8	85.75	5.39242
III	Price-Based	1	9	78.92	5.08616
III	Price-Based	1	10	65.14	5.31778
III	Price-Based	2	1	107.39	4.98557
III	Price-Based	2	2	89.76	5.06239
III	Price-Based	2	3	114.41	4.90691
III	Price-Based	2	4	52.44	5.46148
III	Price-Based	2	5	93.38	5.08032
III	Price-Based	2	6	84.69	5.16472
III	Price-Based	2	7	64.04	5.4872
III	Price-Based	2	8	69.45	5.56371
III	Price-Based	2	9	82.65	5.1591
III	Price-Based	2	10	79.39	5.2198
III	Price-Based	3	1	79.26	5.31668
III	Price-Based	3	2	74.31	5.52281
III	Price-Based	3	3	88.75	5.52563
III	Price-Based	3	4	83.95	5.55569
III	Price-Based	3	5	56.3	5.9929
III	Price-Based	3	6	54.09	5.62766
III	Price-Based	3	7	62.02	5.47243
III	Price-Based	3	8	53.49	5.44775
III	Price-Based	3	9	67.52	5.41173
III	Price-Based	3	10
III	Price-Based	4	1	53.71	5.57438
III	Price-Based	4	2	52.41	5.76989
III	Price-Based	4	3	76.16	5.34926
III	Price-Based	4	4	82.72	5.02176
III	Price-Based	4	5	98.23	5.27741
III	Price-Based	4	6	65.63	5.64376
III	Price-Based	4	7	76.71	5.71503
III	Price-Based	4	8	76.77	5.56728
III	Price-Based	4	9	97.07	5.22716
III	Price-Based	4	10
III	Split-Night	1	1	74.94	5.12944
III	Split-Night	1	2	95.27	5.10549
III	Split-Night	1	3	88.36	5.16523
III	Split-Night	1	4	73.62	4.92258
III	Split-Night	1	5	95.69	5.17713
III	Split-Night	1	6	92.54	5.08321
III	Split-Night	1	7	89.61	5.09318
III	Split-Night	1	8	80.45	4.82784
III	Split-Night	1	9	86.83	4.97985
III	Split-Night	1	10	79.64	5.24108
III	Split-Night	2	1	94.45	4.76866
III	Split-Night	2	2	114.92	4.85033
III	Split-Night	2	3	93.24	4.99142
III	Split-Night	2	4	95.15	4.80715
III	Split-Night	2	5	78.22	4.97827
III	Split-Night	2	6	72.97	4.92531
III	Split-Night	2	7	98.02	4.94185
III	Split-Night	2	8	101.38	4.97534
III	Split-Night	2	9	105.58	4.69218
III	Split-Night	2	10	87.58	5.02855
III	Split-Night	3	1	32.95	8.47951
III	Split-Night	3	2	67.58	5.27375
III	Split-Night	3	3	74.28	5.05385
III	Split-Night	3	4	77.57	4.72348
III	Split-Night	3	5	92.99	4.80052
III	Split-Night	3	6	88.94	4.9629
III	Split-Night	3	7	64.35	4.90132
III	Split-Night	3	8	67.15	4.62249
III	Split-Night	3	9	66.77	4.72368
III	Split-Night	3	10	79.21	4.6888
III	Split-Night	4	1	67.47	4.80806
III	Split-Night	4	2	68.67	4.84054
III	Split-Night	4	3	75.44	4.90986
III	Split-Night	4	4	66.93	4.84685
III	Split-Night	4	5	85.39	4.85303
III	Split-Night	4	6	87.99	4.78918
III	Split-Night	4	7	76	4.84737
III	Split-Night	4	8	91.94	4.90972
III	Split-Night	4	9	88.02	4.85571
III	Split-Night	4	10

## Sheet: Fig. 3 & Tab. 2
Lighting regime	Time (hh:mm)	Timepoint (ZT)	Replicate#	NPQ	Fv/Fm	Canopy greenness
Constant-155	05:30:00	0	1	1.70599	0.860285	0.274238
Constant-155	05:30:00	0	2	1.84004	0.860365	0.262461
Constant-155	05:30:00	0	3	1.71543	0.859984	0.264189
Constant-155	05:30:00	0	4	1.84569	0.860885	0.261909
Constant-155	05:30:00	0	5	1.90512	0.860351	0.257105
Constant-155	11:30:00	6	1	0.808408	0.858864	0.259308
Constant-155	11:30:00	6	2	0.625287	0.856038	0.250046
Constant-155	11:30:00	6	3	0.68146	0.856614	0.260779
Constant-155	11:30:00	6	4	1.00569	0.85872	0.264416
Constant-155	11:30:00	6	5	0.724302	0.855291	0.254163
Constant-155	17:30:00	12	1	0.916959	0.855485	0.26665
Constant-155	17:30:00	12	2	0.846861	0.856679	0.25643
Constant-155	17:30:00	12	3	1.01288	0.857915	0.257231
Constant-155	17:30:00	12	4	0.828111	0.854868	0.256385
Constant-155	17:30:00	12	5	0.886055	0.854174	0.253859
Constant-155	23:30:00	18	1	0.748317	0.856563	0.266483
Constant-155	23:30:00	18	2	0.806207	0.856713	0.258455
Constant-155	23:30:00	18	3	0.808171	0.857687	0.262379
Constant-155	23:30:00	18	4	0.961492	0.856211	0.260266
Constant-155	23:30:00	18	5	0.840574	0.855519	0.252715
High-Low	05:30:00	0	1	1.87501	0.865097	0.262311
High-Low	05:30:00	0	2	1.99297	0.865039	0.259059
High-Low	05:30:00	0	3	1.8001	0.865643	0.272531
High-Low	05:30:00	0	4	1.81936	0.865291	0.268612
High-Low	05:30:00	0	5	1.84709	0.865375	0.271025
High-Low	11:30:00	6	1	1.34484	0.854753	0.250836
High-Low	11:30:00	6	2	0.84823	0.854085	0.246587
High-Low	11:30:00	6	3	1.10854	0.855195	0.251656
High-Low	11:30:00	6	4	0.964085	0.855075	0.251213
High-Low	11:30:00	6	5	1.17466	0.855546	0.251478
High-Low	17:30:00	12	1	1.21909	0.858956	0.272949
High-Low	17:30:00	12	2	1.2841	0.858674	0.257652
High-Low	17:30:00	12	3	1.06741	0.858416	0.262872
High-Low	17:30:00	12	4	0.990787	0.859108	0.265703
High-Low	17:30:00	12	5	0.940094	0.859032	0.266074
High-Low	23:30:00	18	1	1.26578	0.860829	0.262136
High-Low	23:30:00	18	2	1.19827	0.861495	0.265212
High-Low	23:30:00	18	3	1.31437	0.860993	0.267555
High-Low	23:30:00	18	4	1.1117	0.860283	0.265962
High-Low	23:30:00	18	5	1.35427	0.860922	0.258297
Low-High	05:30:00	0	1	1.67212	0.854642	0.261163
Low-High	05:30:00	0	2	1.67283	0.856195	0.259559
Low-High	05:30:00	0	3	1.58628	0.855265	0.262403
Low-High	05:30:00	0	4	1.72186	0.855404	0.260505
Low-High	05:30:00	0	5	1.59966	0.856944	0.263392
Low-High	11:30:00	6	1	1.17832	0.859214	0.264319
Low-High	11:30:00	6	2	1.0831	0.858778	0.248922
Low-High	11:30:00	6	3	1.23369	0.858067	0.260575
Low-High	11:30:00	6	4	1.17035	0.858724	0.2574
Low-High	11:30:00	6	5	1.54388	0.859716	0.258427
Low-High	17:30:00	12	1	1.35786	0.857687	0.269545
Low-High	17:30:00	12	2	1.51407	0.859628	0.260524
Low-High	17:30:00	12	3	1.61227	0.858786	0.264179
Low-High	17:30:00	12	4	1.17234	0.856246	0.255393
Low-High	17:30:00	12	5	1.1487	0.856394	0.266324
Low-High	23:30:00	18	1	0.531278	0.847908	0.254976
Low-High	23:30:00	18	2	0.508482	0.846784	0.251466
Low-High	23:30:00	18	3	0.518639	0.848628	0.252668
Low-High	23:30:00	18	4	0.517076	0.849629	0.255747
Low-High	23:30:00	18	5	0.561252	0.848626	0.252228
Sunlike	05:30:00	0	1	1.81385	0.859014	0.267131
Sunlike	05:30:00	0	2	1.86767	0.860428	0.254417
Sunlike	05:30:00	0	3	1.71826	0.860442	0.269526
Sunlike	05:30:00	0	4	1.95114	0.861247	0.263988
Sunlike	05:30:00	0	5	1.96236	0.860518	0.266072
Sunlike	11:30:00	6	1	1.28882	0.862042	0.264077
Sunlike	11:30:00	6	2	1.13314	0.861304	0.253855
Sunlike	11:30:00	6	3	0.846339	0.860333	0.261012
Sunlike	11:30:00	6	4	0.939259	0.859994	0.261932
Sunlike	11:30:00	6	5	0.858542	0.859687	0.257713
Sunlike	17:30:00	12	1	0.631757	0.850363	0.256406
Sunlike	17:30:00	12	2	0.655915	0.852405	0.24699
Sunlike	17:30:00	12	3	0.589435	0.848879	0.255359
Sunlike	17:30:00	12	4	0.507397	0.848004	0.249054
Sunlike	17:30:00	12	5	0.530336	0.849485	0.255619
Sunlike	23:30:00	18	1	1.37235	0.85847	0.264333
Sunlike	23:30:00	18	2	1.42555	0.858215	0.255238
Sunlike	23:30:00	18	3	1.33069	0.858217	0.265623
Sunlike	23:30:00	18	4	1.37576	0.858758	0.268871
Sunlike	23:30:00	18	5	1.48794	0.857648	0.271231

## Sheet: Fig. 4 & Tab. 3
Block (repetition)	Lighting regime	Time (hh:mm)	Timepoint (ZT)	Replicate#	Partially relaxed NPQ	Fv/Fm
I	Split-Night	00:30:00	13.5	1	0.206664	0.883195
I	Split-Night	00:30:00	13.5	2	0.210872	0.886123
I	Split-Night	00:30:00	13.5	3	0.209239	0.88243
I	Split-Night	00:30:00	13.5	4	0.223723	0.88503
I	Split-Night	00:30:00	13.5	5	0.226065	0.881577
I	Split-Night	00:30:00	13.5	6	0.213617	0.888362
I	Price-Based	00:30:00	13.5	1	0.204037	0.883878
I	Price-Based	00:30:00	13.5	2	0.227579	0.877442
I	Price-Based	00:30:00	13.5	3	0.225968	0.879846
I	Price-Based	00:30:00	13.5	4	0.225968	0.884612
I	Price-Based	00:30:00	13.5	5	0.201292	0.881327
I	Price-Based	00:30:00	13.5	6	0.221191	0.884782
I	Constant-196	00:30:00	13.5	1	0.20876	0.885754
I	Constant-196	00:30:00	13.5	2	0.229219	0.884897
I	Constant-196	00:30:00	13.5	3	0.243097	0.883817
I	Constant-196	00:30:00	13.5	4	0.200716	0.885861
I	Constant-196	00:30:00	13.5	5	0.208343	0.884205
I	Constant-196	00:30:00	13.5	6	0.216703	0.887185
I	Split-Night	02:30:00	15.5	1	0.201064	0.884425
I	Split-Night	02:30:00	15.5	2	0.220112	0.883202
I	Split-Night	02:30:00	15.5	3	0.223541	0.883087
I	Split-Night	02:30:00	15.5	4	0.268677	0.883412
I	Split-Night	02:30:00	15.5	5	0.227165	0.88324
I	Split-Night	02:30:00	15.5	6	0.218158	0.88236
I	Price-Based	02:30:00	15.5	1	0.208259	0.881173
I	Price-Based	02:30:00	15.5	2	0.227783	0.874074
I	Price-Based	02:30:00	15.5	3	0.244078	0.877021
I	Price-Based	02:30:00	15.5	4	0.223445	0.873504
I	Price-Based	02:30:00	15.5	5	0.240042	0.873615
I	Price-Based	02:30:00	15.5	6	0.189212	0.879522
I	Constant-196	02:30:00	15.5	1	0.219916	0.884283
I	Constant-196	02:30:00	15.5	2	0.223214	0.883366
I	Constant-196	02:30:00	15.5	3	0.219428	0.884325
I	Constant-196	02:30:00	15.5	4	0.217084	0.884617
I	Constant-196	02:30:00	15.5	5	0.210677	0.884556
I	Constant-196	02:30:00	15.5	6	0.218904	0.885396
I	Split-Night	04:30:00	17.5	1	0.240938	0.885851
I	Split-Night	04:30:00	17.5	2	0.245506	0.887435
I	Split-Night	04:30:00	17.5	3	0.237854	0.886031
I	Split-Night	04:30:00	17.5	4	0.23676	0.885058
I	Split-Night	04:30:00	17.5	5	0.233759	0.885364
I	Split-Night	04:30:00	17.5	6	0.253289	0.886691
I	Price-Based	04:30:00	17.5	1	0.230521	0.881325
I	Price-Based	04:30:00	17.5	2	0.242788	0.875993
I	Price-Based	04:30:00	17.5	3	0.242151	0.878022
I	Price-Based	04:30:00	17.5	4	0.247828	0.873402
I	Price-Based	04:30:00	17.5	5	0.215199	0.877118
I	Price-Based	04:30:00	17.5	6	0.239169	0.884327
I	Constant-196	04:30:00	17.5	1	0.231139	0.888917
I	Constant-196	04:30:00	17.5	2	0.259925	0.888384
I	Constant-196	04:30:00	17.5	3	0.252716	0.889161
I	Constant-196	04:30:00	17.5	4	0.256683	0.89087
I	Constant-196	04:30:00	17.5	5	0.235032	0.88926
I	Constant-196	04:30:00	17.5	6	0.253523	0.891688
I	Split-Night	06:30:00	19.5	1	0.22575	0.880745
I	Split-Night	06:30:00	19.5	2	0.260943	0.881908
I	Split-Night	06:30:00	19.5	3	0.268015	0.884023
I	Split-Night	06:30:00	19.5	4	0.236398	0.882592
I	Split-Night	06:30:00	19.5	5	0.22459	0.882681
I	Split-Night	06:30:00	19.5	6	0.220203	0.879395
I	Price-Based	06:30:00	19.5	1	0.222974	0.883367
I	Price-Based	06:30:00	19.5	2	0.26343	0.87867
I	Price-Based	06:30:00	19.5	3	0.250319	0.880134
I	Price-Based	06:30:00	19.5	4	0.240708	0.880296
I	Price-Based	06:30:00	19.5	5	0.237113	0.88145
I	Price-Based	06:30:00	19.5	6	0.264809	0.872532
I	Constant-196	06:30:00	19.5	1	0.259778	0.892625
I	Constant-196	06:30:00	19.5	2	0.3086	0.889288
I	Constant-196	06:30:00	19.5	3	0.255368	0.890681
I	Constant-196	06:30:00	19.5	4	0.271565	0.893526
I	Constant-196	06:30:00	19.5	5	0.253204	0.889776
I	Constant-196	06:30:00	19.5	6	0.287174	0.889073
I	Split-Night	08:30:00	21.5	1	0.245521	0.886417
I	Split-Night	08:30:00	21.5	2	0.267215	0.885669
I	Split-Night	08:30:00	21.5	3	0.255906	0.879722
I	Split-Night	08:30:00	21.5	4	0.26084	0.883067
I	Split-Night	08:30:00	21.5	5	0.235859	0.88486
I	Split-Night	08:30:00	21.5	6	0.236789	0.884651
I	Price-Based	08:30:00	21.5	1	0.244174	0.882481
I	Price-Based	08:30:00	21.5	2	0.27203	0.876719
I	Price-Based	08:30:00	21.5	3	0.273602	0.880837
I	Price-Based	08:30:00	21.5	4	0.254312	0.879193
I	Price-Based	08:30:00	21.5	5	0.230798	0.880073
I	Price-Based	08:30:00	21.5	6	0.236498	0.880893
I	Constant-196	08:30:00	21.5	1	0.265045	0.891933
I	Constant-196	08:30:00	21.5	2	0.312462	0.890837
I	Constant-196	08:30:00	21.5	3	0.28651	0.890052
I	Constant-196	08:30:00	21.5	4	0.301238	0.893221
I	Constant-196	08:30:00	21.5	5	0.24611	0.892113
I	Constant-196	08:30:00	21.5	6	0.287199	0.892196
I	Split-Night	10:30:00	23.5	1	0.262267	0.885844
I	Split-Night	10:30:00	23.5	2	0.272948	0.881568
I	Split-Night	10:30:00	23.5	3	0.253927	0.881523
I	Split-Night	10:30:00	23.5	4	0.287428	0.887511
I	Split-Night	10:30:00	23.5	5	0.257592	0.885608
I	Split-Night	10:30:00	23.5	6	0.265517	0.884544
I	Price-Based	10:30:00	23.5	1	0.257025	0.884311
I	Price-Based	10:30:00	23.5	2	0.276103	0.879194
I	Price-Based	10:30:00	23.5	3	0.263103	0.88539
I	Price-Based	10:30:00	23.5	4	0.284369	0.878467
I	Price-Based	10:30:00	23.5	5	0.252151	0.882915
I	Price-Based	10:30:00	23.5	6	0.274667	0.884182
I	Constant-196	10:30:00	23.5	1	0.291659	0.893678
I	Constant-196	10:30:00	23.5	2	0.329367	0.89252
I	Constant-196	10:30:00	23.5	3	0.291545	0.894729
I	Constant-196	10:30:00	23.5	4	0.327207	0.895527
I	Constant-196	10:30:00	23.5	5	0.290282	0.895353
I	Constant-196	10:30:00	23.5	6	0.328372	0.893683
I	Split-Night	12:30:00	1.5	1	0.204405	0.887411
I	Split-Night	12:30:00	1.5	2	0.229857	0.886562
I	Split-Night	12:30:00	1.5	3	0.221842	0.884769
I	Split-Night	12:30:00	1.5	4	0.225648	0.886354
I	Split-Night	12:30:00	1.5	5	0.222528	0.885235
I	Split-Night	12:30:00	1.5	6	0.220651	0.884219
I	Price-Based	12:30:00	1.5	1	0.206119	0.888492
I	Price-Based	12:30:00	1.5	2	0.228319	0.885448
I	Price-Based	12:30:00	1.5	3	0.245863	0.885241
I	Price-Based	12:30:00	1.5	4	0.270366	0.88262
I	Price-Based	12:30:00	1.5	5	0.230476	0.88673
I	Price-Based	12:30:00	1.5	6	0.229343	0.886273
I	Constant-196	12:30:00	1.5	1	0.247036	0.895413
I	Constant-196	12:30:00	1.5	2	0.256468	0.888254
I	Constant-196	12:30:00	1.5	3	0.258678	0.890072
I	Constant-196	12:30:00	1.5	4	0.254288	0.892064
I	Constant-196	12:30:00	1.5	5	0.232732	0.89183
I	Constant-196	12:30:00	1.5	6	0.235364	0.892864
I	Split-Night	14:30:00	3.5	1	0.188753	0.881807
I	Split-Night	14:30:00	3.5	2	0.215204	0.881896
I	Split-Night	14:30:00	3.5	3	0.202967	0.883074
I	Split-Night	14:30:00	3.5	4	0.231294	0.880759
I	Split-Night	14:30:00	3.5	5	0.210008	0.880569
I	Split-Night	14:30:00	3.5	6	0.246599	0.876885
I	Price-Based	14:30:00	3.5	1	0.238988	0.882627
I	Price-Based	14:30:00	3.5	2	0.26214	0.881554
I	Price-Based	14:30:00	3.5	3	0.226832	0.883183
I	Price-Based	14:30:00	3.5	4	0.245103	0.880178
I	Price-Based	14:30:00	3.5	5	0.211584	0.886154
I	Price-Based	14:30:00	3.5	6	0.228609	0.884445
I	Constant-196	14:30:00	3.5	1	0.21273	0.890019
I	Constant-196	14:30:00	3.5	2	0.265236	0.885717
I	Constant-196	14:30:00	3.5	3	0.249212	0.885259
I	Constant-196	14:30:00	3.5	4	0.246808	0.88772
I	Constant-196	14:30:00	3.5	5	0.213979	0.887774
I	Constant-196	14:30:00	3.5	6	0.236333	0.886705
I	Split-Night	16:30:00	5.5	1	0.205018	0.883546
I	Split-Night	16:30:00	5.5	2	0.236412	0.88217
I	Split-Night	16:30:00	5.5	3	0.217331	0.881675
I	Split-Night	16:30:00	5.5	4	0.215637	0.882369
I	Split-Night	16:30:00	5.5	5	0.213305	0.885006
I	Split-Night	16:30:00	5.5	6	0.223167	0.882401
I	Price-Based	16:30:00	5.5	1	0.234867	0.885674
I	Price-Based	16:30:00	5.5	2	0.279666	0.880619
I	Price-Based	16:30:00	5.5	3	0.266669	0.883589
I	Price-Based	16:30:00	5.5	4	0.267753	0.885395
I	Price-Based	16:30:00	5.5	5	0.251311	0.887118
I	Price-Based	16:30:00	5.5	6	0.237679	0.884811
I	Constant-196	16:30:00	5.5	1	0.236361	0.886743
I	Constant-196	16:30:00	5.5	2	0.272819	0.888717
I	Constant-196	16:30:00	5.5	3	0.248172	0.886196
I	Constant-196	16:30:00	5.5	4	0.257062	0.887263
I	Constant-196	16:30:00	5.5	5	0.221118	0.88702
I	Constant-196	16:30:00	5.5	6	0.240578	0.888632
I	Split-Night	18:30:00	7.5	1	0.233605	0.885753
I	Split-Night	18:30:00	7.5	2	0.261662	0.88422
I	Split-Night	18:30:00	7.5	3	0.227713	0.881924
I	Split-Night	18:30:00	7.5	4	0.262125	0.877355
I	Split-Night	18:30:00	7.5	5	0.221179	0.880847
I	Split-Night	18:30:00	7.5	6	0.261929	0.878877
I	Price-Based	18:30:00	7.5	1	0.27529	0.88868
I	Price-Based	18:30:00	7.5	2	0.287873	0.881641
I	Price-Based	18:30:00	7.5	3	0.265329	0.885305
I	Price-Based	18:30:00	7.5	4	0.294356	0.882445
I	Price-Based	18:30:00	7.5	5	0.259337	0.885413
I	Price-Based	18:30:00	7.5	6	0.270843	0.885475
I	Constant-196	18:30:00	7.5	1	0.202388	0.885643
I	Constant-196	18:30:00	7.5	2	0.228813	0.883765
I	Constant-196	18:30:00	7.5	3	0.223433	0.882896
I	Constant-196	18:30:00	7.5	4	0.238493	0.886886
I	Constant-196	18:30:00	7.5	5	0.22008	0.884766
I	Constant-196	18:30:00	7.5	6	0.23412	0.884693
I	Split-Night	20:30:00	9.5	1	0.199332	0.887241
I	Split-Night	20:30:00	9.5	2	0.247251	0.885699
I	Split-Night	20:30:00	9.5	3	0.231958	0.888172
I	Split-Night	20:30:00	9.5	4	0.269462	0.880737
I	Split-Night	20:30:00	9.5	5	0.232018	0.8895
I	Split-Night	20:30:00	9.5	6	0.249865	0.881999
I	Price-Based	20:30:00	9.5	1	0.258745	0.891379
I	Price-Based	20:30:00	9.5	2	0.28806	0.884247
I	Price-Based	20:30:00	9.5	3	0.285266	0.888648
I	Price-Based	20:30:00	9.5	4	0.300614	0.888423
I	Price-Based	20:30:00	9.5	5	0.262371	0.892975
I	Price-Based	20:30:00	9.5	6	0.282959	0.892924
I	Constant-196	20:30:00	9.5	1	0.234639	0.88625
I	Constant-196	20:30:00	9.5	2	0.270933	0.882198
I	Constant-196	20:30:00	9.5	3	0.283925	0.884428
I	Constant-196	20:30:00	9.5	4	0.247786	0.884328
I	Constant-196	20:30:00	9.5	5	0.231504	0.886139
I	Constant-196	20:30:00	9.5	6	0.233237	0.884135
I	Split-Night	22:30:00	11.5	1	0.238732	0.887814
I	Split-Night	22:30:00	11.5	2	0.226894	0.876171
I	Split-Night	22:30:00	11.5	3	0.221898	0.885189
I	Split-Night	22:30:00	11.5	4	0.278407	0.883485
I	Split-Night	22:30:00	11.5	5	0.244821	0.882039
I	Split-Night	22:30:00	11.5	6	0.215176	0.882834
I	Price-Based	22:30:00	11.5	1	0.238523	0.886285
I	Price-Based	22:30:00	11.5	2	0.24583	0.884092
I	Price-Based	22:30:00	11.5	3	0.239737	0.887577
I	Price-Based	22:30:00	11.5	4	0.305407	0.886749
I	Price-Based	22:30:00	11.5	5	0.267968	0.882174
I	Price-Based	22:30:00	11.5	6	0.268387	0.888992
I	Constant-196	22:30:00	11.5	1	0.204237	0.882471
I	Constant-196	22:30:00	11.5	2	0.229429	0.882655
I	Constant-196	22:30:00	11.5	3	0.225481	0.883076
I	Constant-196	22:30:00	11.5	4	0.231011	0.884159
I	Constant-196	22:30:00	11.5	5	0.226466	0.883607
I	Constant-196	22:30:00	11.5	6	0.224472	0.883064
II	Split-Night	00:30:00	13.5	1	0.252757	0.889668
II	Split-Night	00:30:00	13.5	2	0.257716	0.889417
II	Split-Night	00:30:00	13.5	3	0.253319	0.88725
II	Split-Night	00:30:00	13.5	4	0.241155	0.890929
II	Split-Night	00:30:00	13.5	5	0.230705	0.890548
II	Split-Night	00:30:00	13.5	6	0.227381	0.888309
II	Price-Based	00:30:00	13.5	1	0.27011	0.88727
II	Price-Based	00:30:00	13.5	2	0.274393	0.885297
II	Price-Based	00:30:00	13.5	3	0.302921	0.885455
II	Price-Based	00:30:00	13.5	4	0.22091	0.881464
II	Price-Based	00:30:00	13.5	5	0.205289	0.883969
II	Price-Based	00:30:00	13.5	6	0.248632	0.888239
II	Constant-196	00:30:00	13.5	1	0.233322	0.891246
II	Constant-196	00:30:00	13.5	2	0.273186	0.887497
II	Constant-196	00:30:00	13.5	3	0.254489	0.886932
II	Constant-196	00:30:00	13.5	4	0.234956	0.88603
II	Constant-196	00:30:00	13.5	5	0.213025	0.888189
II	Constant-196	00:30:00	13.5	6	0.227429	0.890752
II	Split-Night	02:30:00	15.5	1	0.238736	0.888092
II	Split-Night	02:30:00	15.5	2	0.239196	0.887483
II	Split-Night	02:30:00	15.5	3	0.246245	0.887639
II	Split-Night	02:30:00	15.5	4	0.240335	0.887149
II	Split-Night	02:30:00	15.5	5	0.233145	0.886823
II	Split-Night	02:30:00	15.5	6	0.242188	0.887679
II	Price-Based	02:30:00	15.5	1	0.226915	0.87889
II	Price-Based	02:30:00	15.5	2	0.238715	0.880589
II	Price-Based	02:30:00	15.5	3	0.229525	0.879776
II	Price-Based	02:30:00	15.5	4	0.245176	0.876564
II	Price-Based	02:30:00	15.5	5	0.231871	0.88065
II	Price-Based	02:30:00	15.5	6	0.253253	0.884061
II	Constant-196	02:30:00	15.5	1	0.253723	0.88823
II	Constant-196	02:30:00	15.5	2	0.253472	0.887887
II	Constant-196	02:30:00	15.5	3	0.254556	0.888634
II	Constant-196	02:30:00	15.5	4	0.254611	0.887111
II	Constant-196	02:30:00	15.5	5	0.247529	0.887167
II	Constant-196	02:30:00	15.5	6	0.251019	0.887602
II	Split-Night	04:30:00	17.5	1	0.231058	0.886864
II	Split-Night	04:30:00	17.5	2	0.240989	0.88676
II	Split-Night	04:30:00	17.5	3	0.262545	0.885843
II	Split-Night	04:30:00	17.5	4	0.2437	0.88289
II	Split-Night	04:30:00	17.5	5	0.23691	0.887773
II	Split-Night	04:30:00	17.5	6	0.235837	0.892685
II	Price-Based	04:30:00	17.5	1	0.243344	0.874165
II	Price-Based	04:30:00	17.5	2	0.253416	0.880273
II	Price-Based	04:30:00	17.5	3	0.279107	0.882113
II	Price-Based	04:30:00	17.5	4	0.246692	0.877705
II	Price-Based	04:30:00	17.5	5	0.230356	0.880352
II	Price-Based	04:30:00	17.5	6	0.204715	0.879499
II	Constant-196	04:30:00	17.5	1	0.24555	0.889023
II	Constant-196	04:30:00	17.5	2	0.253552	0.887184
II	Constant-196	04:30:00	17.5	3	0.259215	0.88735
II	Constant-196	04:30:00	17.5	4	0.267181	0.889674
II	Constant-196	04:30:00	17.5	5	0.249149	0.889391
II	Constant-196	04:30:00	17.5	6	0.249778	0.890104
II	Split-Night	06:30:00	19.5	1	0.251969	0.890052
II	Split-Night	06:30:00	19.5	2	0.265448	0.887938
II	Split-Night	06:30:00	19.5	3	0.241515	0.888024
II	Split-Night	06:30:00	19.5	4	0.268904	0.889723
II	Split-Night	06:30:00	19.5	5	0.258159	0.888559
II	Split-Night	06:30:00	19.5	6	0.236101	0.887828
II	Price-Based	06:30:00	19.5	1	0.253372	0.888124
II	Price-Based	06:30:00	19.5	2	0.277035	0.885489
II	Price-Based	06:30:00	19.5	3	0.279763	0.883783
II	Price-Based	06:30:00	19.5	4	0.258832	0.884373
II	Price-Based	06:30:00	19.5	5	0.249896	0.884969
II	Price-Based	06:30:00	19.5	6	0.265893	0.887113
II	Constant-196	06:30:00	19.5	1	0.306222	0.890072
II	Constant-196	06:30:00	19.5	2	0.304817	0.893157
II	Constant-196	06:30:00	19.5	3	0.284656	0.894504
II	Constant-196	06:30:00	19.5	4	0.319819	0.892241
II	Constant-196	06:30:00	19.5	5	0.305363	0.891201
II	Constant-196	06:30:00	19.5	6	0.306423	0.894089
II	Split-Night	08:30:00	21.5	1	0.259382	0.888385
II	Split-Night	08:30:00	21.5	2	0.274099	0.890841
II	Split-Night	08:30:00	21.5	3	0.269199	0.888943
II	Split-Night	08:30:00	21.5	4	0.260658	0.88549
II	Split-Night	08:30:00	21.5	5	0.247192	0.886482
II	Split-Night	08:30:00	21.5	6	0.237902	0.89144
II	Price-Based	08:30:00	21.5	1	0.240571	0.887207
II	Price-Based	08:30:00	21.5	2	0.277521	0.886033
II	Price-Based	08:30:00	21.5	3	0.267704	0.883058
II	Price-Based	08:30:00	21.5	4	0.256466	0.883291
II	Price-Based	08:30:00	21.5	5	0.250481	0.885473
II	Price-Based	08:30:00	21.5	6	0.240488	0.884995
II	Constant-196	08:30:00	21.5	1	0.334297	0.895605
II	Constant-196	08:30:00	21.5	2	0.311931	0.896416
II	Constant-196	08:30:00	21.5	3	0.314298	0.897543
II	Constant-196	08:30:00	21.5	4	0.317835	0.893969
II	Constant-196	08:30:00	21.5	5	0.308721	0.894838
II	Constant-196	08:30:00	21.5	6	0.320088	0.896893
II	Split-Night	10:30:00	23.5	1	0.317319	0.887843
II	Split-Night	10:30:00	23.5	2	0.298233	0.88907
II	Split-Night	10:30:00	23.5	3	0.305397	0.889528
II	Split-Night	10:30:00	23.5	4	0.276085	0.88889
II	Split-Night	10:30:00	23.5	5	0.293213	0.892124
II	Split-Night	10:30:00	23.5	6	0.285772	0.887003
II	Price-Based	10:30:00	23.5	1	0.274746	0.887411
II	Price-Based	10:30:00	23.5	2	0.255198	0.888511
II	Price-Based	10:30:00	23.5	3	0.295179	0.884826
II	Price-Based	10:30:00	23.5	4	0.269831	0.888295
II	Price-Based	10:30:00	23.5	5	0.273544	0.887031
II	Price-Based	10:30:00	23.5	6	0.275195	0.8819
II	Constant-196	10:30:00	23.5	1	0.330853	0.895536
II	Constant-196	10:30:00	23.5	2	0.301229	0.896077
II	Constant-196	10:30:00	23.5	3	0.369744	0.895794
II	Constant-196	10:30:00	23.5	4	0.331262	0.890588
II	Constant-196	10:30:00	23.5	5	0.346423	0.892136
II	Constant-196	10:30:00	23.5	6	0.321601	0.897521
II	Split-Night	12:30:00	1.5	1	0.249311	0.885914
II	Split-Night	12:30:00	1.5	2	0.244794	0.888804
II	Split-Night	12:30:00	1.5	3	0.250039	0.885565
II	Split-Night	12:30:00	1.5	4	0.250106	0.885865
II	Split-Night	12:30:00	1.5	5	0.244754	0.886836
II	Split-Night	12:30:00	1.5	6	0.238628	0.889158
II	Price-Based	12:30:00	1.5	1	0.243783	0.886612
II	Price-Based	12:30:00	1.5	2	0.263392	0.888401
II	Price-Based	12:30:00	1.5	3	0.273949	0.886777
II	Price-Based	12:30:00	1.5	4	0.268175	0.884753
II	Price-Based	12:30:00	1.5	5	0.236449	0.888776
II	Price-Based	12:30:00	1.5	6	0.239159	0.888989
II	Constant-196	12:30:00	1.5	1	0.298432	0.893082
II	Constant-196	12:30:00	1.5	2	0.278708	0.894419
II	Constant-196	12:30:00	1.5	3	0.291145	0.895399
II	Constant-196	12:30:00	1.5	4	0.280562	0.893168
II	Constant-196	12:30:00	1.5	5	0.273716	0.893065
II	Constant-196	12:30:00	1.5	6	0.2825	0.89557
II	Split-Night	14:30:00	3.5	1	0.261224	0.889574
II	Split-Night	14:30:00	3.5	2	0.273715	0.887878
II	Split-Night	14:30:00	3.5	3	0.295934	0.887112
II	Split-Night	14:30:00	3.5	4	0.249437	0.886229
II	Split-Night	14:30:00	3.5	5	0.230109	0.8894
II	Split-Night	14:30:00	3.5	6	0.253155	0.890238
II	Price-Based	14:30:00	3.5	1	0.281453	0.889554
II	Price-Based	14:30:00	3.5	2	0.269655	0.889337
II	Price-Based	14:30:00	3.5	3	0.288722	0.887323
II	Price-Based	14:30:00	3.5	4	0.259483	0.886736
II	Price-Based	14:30:00	3.5	5	0.269451	0.887917
II	Price-Based	14:30:00	3.5	6	0.24951	0.890757
II	Constant-196	14:30:00	3.5	1	0.288094	0.894216
II	Constant-196	14:30:00	3.5	2	0.303882	0.890009
II	Constant-196	14:30:00	3.5	3	0.319396	0.891591
II	Constant-196	14:30:00	3.5	4	0.284292	0.890118
II	Constant-196	14:30:00	3.5	5	0.269712	0.89305
II	Constant-196	14:30:00	3.5	6	0.266036	0.891957
II	Split-Night	16:30:00	5.5	1	0.262936	0.88968
II	Split-Night	16:30:00	5.5	2	0.260162	0.885982
II	Split-Night	16:30:00	5.5	3	0.25919	0.88523
II	Split-Night	16:30:00	5.5	4	0.27581	0.886704
II	Split-Night	16:30:00	5.5	5	0.253553	0.887504
II	Split-Night	16:30:00	5.5	6	0.259531	0.889885
II	Price-Based	16:30:00	5.5	1	0.302872	0.889013
II	Price-Based	16:30:00	5.5	2	0.304407	0.888606
II	Price-Based	16:30:00	5.5	3	0.301381	0.88917
II	Price-Based	16:30:00	5.5	4	0.298764	0.887395
II	Price-Based	16:30:00	5.5	5	0.27455	0.890272
II	Price-Based	16:30:00	5.5	6	0.303558	0.890526
II	Constant-196	16:30:00	5.5	1	0.296879	0.89424
II	Constant-196	16:30:00	5.5	2	0.293514	0.892781
II	Constant-196	16:30:00	5.5	3	0.278068	0.891951
II	Constant-196	16:30:00	5.5	4	0.286672	0.892466
II	Constant-196	16:30:00	5.5	5	0.264292	0.89024
II	Constant-196	16:30:00	5.5	6	0.265687	0.893967
II	Split-Night	18:30:00	7.5	1	0.337273	0.892588
II	Split-Night	18:30:00	7.5	2	0.313456	0.889893
II	Split-Night	18:30:00	7.5	3	0.319678	0.885975
II	Split-Night	18:30:00	7.5	4	0.301689	0.885299
II	Split-Night	18:30:00	7.5	5	0.300665	0.888381
II	Split-Night	18:30:00	7.5	6	0.280007	0.89032
II	Price-Based	18:30:00	7.5	1	0.336238	0.891243
II	Price-Based	18:30:00	7.5	2	0.296255	0.891693
II	Price-Based	18:30:00	7.5	3	0.321663	0.890204
II	Price-Based	18:30:00	7.5	4	0.347652	0.888156
II	Price-Based	18:30:00	7.5	5	0.321829	0.887734
II	Price-Based	18:30:00	7.5	6	0.341305	0.889078
II	Constant-196	18:30:00	7.5	1	0.291321	0.891259
II	Constant-196	18:30:00	7.5	2	0.315555	0.889324
II	Constant-196	18:30:00	7.5	3	0.30016	0.889248
II	Constant-196	18:30:00	7.5	4	0.301759	0.88935
II	Constant-196	18:30:00	7.5	5	0.297333	0.890606
II	Constant-196	18:30:00	7.5	6	0.283829	0.891548
II	Split-Night	20:30:00	9.5	1	0.23812	0.891995
II	Split-Night	20:30:00	9.5	2	0.272137	0.891503
II	Split-Night	20:30:00	9.5	3	0.247459	0.889141
II	Split-Night	20:30:00	9.5	4	0.24879	0.891897
II	Split-Night	20:30:00	9.5	5	0.234629	0.890414
II	Split-Night	20:30:00	9.5	6	0.253168	0.892488
II	Price-Based	20:30:00	9.5	1	0.29182	0.892939
II	Price-Based	20:30:00	9.5	2	0.310825	0.891661
II	Price-Based	20:30:00	9.5	3	0.305703	0.890199
II	Price-Based	20:30:00	9.5	4	0.305038	0.889268
II	Price-Based	20:30:00	9.5	5	0.283496	0.892069
II	Price-Based	20:30:00	9.5	6	0.321462	0.89111
II	Constant-196	20:30:00	9.5	1	0.220066	0.889201
II	Constant-196	20:30:00	9.5	2	0.238856	0.888472
II	Constant-196	20:30:00	9.5	3	0.251731	0.889713
II	Constant-196	20:30:00	9.5	4	0.231951	0.887026
II	Constant-196	20:30:00	9.5	5	0.241176	0.886441
II	Constant-196	20:30:00	9.5	6	0.242137	0.890245
II	Split-Night	22:30:00	11.5	1	0.271843	0.894719
II	Split-Night	22:30:00	11.5	2	0.252273	0.891014
II	Split-Night	22:30:00	11.5	3	0.273467	0.888079
II	Split-Night	22:30:00	11.5	4	0.247846	0.890935
II	Split-Night	22:30:00	11.5	5	0.21382	0.889131
II	Split-Night	22:30:00	11.5	6	0.231467	0.891822
II	Price-Based	22:30:00	11.5	1	0.285046	0.893269
II	Price-Based	22:30:00	11.5	2	0.283856	0.893805
II	Price-Based	22:30:00	11.5	3	0.303764	0.889218
II	Price-Based	22:30:00	11.5	4	0.279267	0.890614
II	Price-Based	22:30:00	11.5	5	0.280824	0.893436
II	Price-Based	22:30:00	11.5	6	0.294376	0.891702
II	Constant-196	22:30:00	11.5	1	0.228658	0.890741
II	Constant-196	22:30:00	11.5	2	0.240958	0.889578
II	Constant-196	22:30:00	11.5	3	0.230724	0.888445
II	Constant-196	22:30:00	11.5	4	0.272606	0.890693
II	Constant-196	22:30:00	11.5	5	0.282469	0.888576
II	Constant-196	22:30:00	11.5	6	0.261212	0.890424
III	Split-Night	00:30:00	13.5	1	0.252911	0.888936
III	Split-Night	00:30:00	13.5	2	0.2532	0.888569
III	Split-Night	00:30:00	13.5	3	0.2495	0.890117
III	Split-Night	00:30:00	13.5	4	0.233682	0.889716
III	Split-Night	00:30:00	13.5	5	0.25986	0.890229
III	Split-Night	00:30:00	13.5	6	0.254164	0.892852
III	Price-Based	00:30:00	13.5	1	0.258505	0.889145
III	Price-Based	00:30:00	13.5	2	0.251128	0.886228
III	Price-Based	00:30:00	13.5	3	0.260106	0.884397
III	Price-Based	00:30:00	13.5	4	0.276948	0.887397
III	Price-Based	00:30:00	13.5	5	0.258274	0.8834
III	Price-Based	00:30:00	13.5	6	0.223809	0.891752
III	Constant-196	00:30:00	13.5	1	0.254754	0.88908
III	Constant-196	00:30:00	13.5	2	0.265263	0.88906
III	Constant-196	00:30:00	13.5	3	0.248729	0.889184
III	Constant-196	00:30:00	13.5	4	0.245066	0.887198
III	Constant-196	00:30:00	13.5	5	0.239449	0.889894
III	Constant-196	00:30:00	13.5	6	0.197898	0.884537
III	Split-Night	02:30:00	15.5	1	0.231385	0.88958
III	Split-Night	02:30:00	15.5	2	0.262023	0.884675
III	Split-Night	02:30:00	15.5	3	0.264592	0.886963
III	Split-Night	02:30:00	15.5	4	0.22346	0.888576
III	Split-Night	02:30:00	15.5	5	0.277356	0.884967
III	Split-Night	02:30:00	15.5	6	0.218255	0.886273
III	Price-Based	02:30:00	15.5	1	0.215162	0.883103
III	Price-Based	02:30:00	15.5	2	0.229846	0.881299
III	Price-Based	02:30:00	15.5	3	0.250031	0.880469
III	Price-Based	02:30:00	15.5	4	0.233447	0.884355
III	Price-Based	02:30:00	15.5	5	0.247494	0.88005
III	Price-Based	02:30:00	15.5	6	0.233631	0.88388
III	Constant-196	02:30:00	15.5	1	0.247437	0.881888
III	Constant-196	02:30:00	15.5	2	0.25077	0.888468
III	Constant-196	02:30:00	15.5	3	0.244784	0.888348
III	Constant-196	02:30:00	15.5	4	0.234835	0.88247
III	Constant-196	02:30:00	15.5	5	0.238781	0.879912
III	Constant-196	02:30:00	15.5	6	0.20682	0.884684
III	Split-Night	04:30:00	17.5	1	0.25721	0.888544
III	Split-Night	04:30:00	17.5	2	0.245625	0.891084
III	Split-Night	04:30:00	17.5	3	0.261954	0.891483
III	Split-Night	04:30:00	17.5	4	0.254699	0.891315
III	Split-Night	04:30:00	17.5	5	0.267491	0.8921
III	Split-Night	04:30:00	17.5	6	0.243313	0.89266
III	Price-Based	04:30:00	17.5	1	0.236237	0.885963
III	Price-Based	04:30:00	17.5	2	0.231969	0.880158
III	Price-Based	04:30:00	17.5	3	0.256926	0.880744
III	Price-Based	04:30:00	17.5	4	0.290306	0.885412
III	Price-Based	04:30:00	17.5	5	0.270944	0.882521
III	Price-Based	04:30:00	17.5	6	0.243204	0.884708
III	Constant-196	04:30:00	17.5	1	0.263788	0.891019
III	Constant-196	04:30:00	17.5	2	0.282112	0.890173
III	Constant-196	04:30:00	17.5	3	0.305971	0.889697
III	Constant-196	04:30:00	17.5	4	0.282665	0.885005
III	Constant-196	04:30:00	17.5	5	0.274606	0.891489
III	Constant-196	04:30:00	17.5	6	0.243596	0.891965
III	Split-Night	06:30:00	19.5	1	0.25236	0.888446
III	Split-Night	06:30:00	19.5	2	0.264505	0.888134
III	Split-Night	06:30:00	19.5	3	0.259318	0.886922
III	Split-Night	06:30:00	19.5	4	0.255909	0.889788
III	Split-Night	06:30:00	19.5	5	0.263375	0.889145
III	Split-Night	06:30:00	19.5	6	0.23779	0.890166
III	Price-Based	06:30:00	19.5	1	0.268816	0.885561
III	Price-Based	06:30:00	19.5	2	0.28081	0.883714
III	Price-Based	06:30:00	19.5	3	0.283619	0.884248
III	Price-Based	06:30:00	19.5	4	0.269415	0.88437
III	Price-Based	06:30:00	19.5	5	0.273701	0.881967
III	Price-Based	06:30:00	19.5	6	0.239116	0.890704
III	Constant-196	06:30:00	19.5	1	0.306406	0.894835
III	Constant-196	06:30:00	19.5	2	0.310036	0.89422
III	Constant-196	06:30:00	19.5	3	0.333917	0.893691
III	Constant-196	06:30:00	19.5	4	0.318545	0.892644
III	Constant-196	06:30:00	19.5	5	0.298801	0.890641
III	Constant-196	06:30:00	19.5	6	0.304397	0.895555
III	Split-Night	08:30:00	21.5	1	0.263752	0.890376
III	Split-Night	08:30:00	21.5	2	0.273129	0.889802
III	Split-Night	08:30:00	21.5	3	0.271765	0.890225
III	Split-Night	08:30:00	21.5	4	0.276054	0.892043
III	Split-Night	08:30:00	21.5	5	0.262565	0.889285
III	Split-Night	08:30:00	21.5	6	0.242602	0.890698
III	Price-Based	08:30:00	21.5	1	0.251516	0.888793
III	Price-Based	08:30:00	21.5	2	0.275605	0.885778
III	Price-Based	08:30:00	21.5	3	0.280292	0.883915
III	Price-Based	08:30:00	21.5	4	0.268666	0.884503
III	Price-Based	08:30:00	21.5	5	0.259071	0.885366
III	Price-Based	08:30:00	21.5	6	0.230989	0.888383
III	Constant-196	08:30:00	21.5	1	0.349164	0.895398
III	Constant-196	08:30:00	21.5	2	0.340477	0.894231
III	Constant-196	08:30:00	21.5	3	0.354047	0.892126
III	Constant-196	08:30:00	21.5	4	0.333763	0.895361
III	Constant-196	08:30:00	21.5	5	0.351833	0.895304
III	Constant-196	08:30:00	21.5	6	0.339428	0.895253
III	Split-Night	10:30:00	23.5	1	0.274875	0.888957
III	Split-Night	10:30:00	23.5	2	0.286517	0.88953
III	Split-Night	10:30:00	23.5	3	0.29539	0.889103
III	Split-Night	10:30:00	23.5	4	0.272894	0.892742
III	Split-Night	10:30:00	23.5	5	0.274908	0.892736
III	Split-Night	10:30:00	23.5	6	0.267361	0.89081
III	Price-Based	10:30:00	23.5	1	0.256453	0.890154
III	Price-Based	10:30:00	23.5	2	0.300255	0.888276
III	Price-Based	10:30:00	23.5	3	0.303826	0.886369
III	Price-Based	10:30:00	23.5	4	0.289142	0.890281
III	Price-Based	10:30:00	23.5	5	0.285805	0.887201
III	Price-Based	10:30:00	23.5	6	0.271215	0.891802
III	Constant-196	10:30:00	23.5	1	0.379575	0.898542
III	Constant-196	10:30:00	23.5	2	0.331609	0.897702
III	Constant-196	10:30:00	23.5	3	0.355729	0.896644
III	Constant-196	10:30:00	23.5	4	0.346415	0.896425
III	Constant-196	10:30:00	23.5	5	0.351512	0.894948
III	Constant-196	10:30:00	23.5	6	0.362537	0.899265
III	Split-Night	12:30:00	1.5	1	0.226475	0.891143
III	Split-Night	12:30:00	1.5	2	0.244979	0.88895
III	Split-Night	12:30:00	1.5	3	0.255146	0.890104
III	Split-Night	12:30:00	1.5	4	0.272983	0.889592
III	Split-Night	12:30:00	1.5	5	0.246998	0.889904
III	Split-Night	12:30:00	1.5	6	0.234045	0.887906
III	Price-Based	12:30:00	1.5	1	0.249535	0.890921
III	Price-Based	12:30:00	1.5	2	0.273821	0.886183
III	Price-Based	12:30:00	1.5	3	0.284127	0.88691
III	Price-Based	12:30:00	1.5	4	0.304112	0.885261
III	Price-Based	12:30:00	1.5	5	0.274495	0.886723
III	Price-Based	12:30:00	1.5	6	0.244485	0.890393
III	Constant-196	12:30:00	1.5	1	0.335472	0.8937
III	Constant-196	12:30:00	1.5	2	0.317536	0.894912
III	Constant-196	12:30:00	1.5	3	0.322739	0.89384
III	Constant-196	12:30:00	1.5	4	0.334797	0.888424
III	Constant-196	12:30:00	1.5	5	0.311526	0.888815
III	Constant-196	12:30:00	1.5	6	0.287479	0.896646
III	Split-Night	14:30:00	3.5	1	0.266715	0.890225
III	Split-Night	14:30:00	3.5	2	0.266463	0.887748
III	Split-Night	14:30:00	3.5	3	0.285985	0.886486
III	Split-Night	14:30:00	3.5	4	0.27712	0.887192
III	Split-Night	14:30:00	3.5	5	0.274084	0.886922
III	Split-Night	14:30:00	3.5	6	0.255462	0.88847
III	Price-Based	14:30:00	3.5	1	0.249981	0.891747
III	Price-Based	14:30:00	3.5	2	0.277444	0.889426
III	Price-Based	14:30:00	3.5	3	0.279915	0.889895
III	Price-Based	14:30:00	3.5	4	0.273238	0.889546
III	Price-Based	14:30:00	3.5	5	0.283255	0.889592
III	Price-Based	14:30:00	3.5	6	0.250808	0.892387
III	Constant-196	14:30:00	3.5	1	0.281243	0.891633
III	Constant-196	14:30:00	3.5	2	0.276262	0.896557
III	Constant-196	14:30:00	3.5	3	0.28485	0.897774
III	Constant-196	14:30:00	3.5	4	0.285547	0.893465
III	Constant-196	14:30:00	3.5	5	0.28634	0.895706
III	Constant-196	14:30:00	3.5	6	0.285679	0.895451
III	Split-Night	16:30:00	5.5	1	0.258853	0.889853
III	Split-Night	16:30:00	5.5	2	0.280173	0.887
III	Split-Night	16:30:00	5.5	3	0.279129	0.889814
III	Split-Night	16:30:00	5.5	4	0.264014	0.89003
III	Split-Night	16:30:00	5.5	5	0.278339	0.889974
III	Split-Night	16:30:00	5.5	6	0.280767	0.887751
III	Price-Based	16:30:00	5.5	1	0.264372	0.893313
III	Price-Based	16:30:00	5.5	2	0.301339	0.892461
III	Price-Based	16:30:00	5.5	3	0.296719	0.891215
III	Price-Based	16:30:00	5.5	4	0.307992	0.889506
III	Price-Based	16:30:00	5.5	5	0.296602	0.889594
III	Price-Based	16:30:00	5.5	6	0.270095	0.891067
III	Constant-196	16:30:00	5.5	1	0.292812	0.892896
III	Constant-196	16:30:00	5.5	2	0.29248	0.892293
III	Constant-196	16:30:00	5.5	3	0.307839	0.893217
III	Constant-196	16:30:00	5.5	4	0.284117	0.895666
III	Constant-196	16:30:00	5.5	5	0.27469	0.892255
III	Constant-196	16:30:00	5.5	6	0.268148	0.896223
III	Split-Night	18:30:00	7.5	1	0.270652	0.89172
III	Split-Night	18:30:00	7.5	2	0.313022	0.887619
III	Split-Night	18:30:00	7.5	3	0.330025	0.887071
III	Split-Night	18:30:00	7.5	4	0.302218	0.890423
III	Split-Night	18:30:00	7.5	5	0.288589	0.891039
III	Split-Night	18:30:00	7.5	6	0.284109	0.892039
III	Price-Based	18:30:00	7.5	1	0.309372	0.895433
III	Price-Based	18:30:00	7.5	2	0.340524	0.888719
III	Price-Based	18:30:00	7.5	3	0.323558	0.889915
III	Price-Based	18:30:00	7.5	4	0.345219	0.890373
III	Price-Based	18:30:00	7.5	5	0.344056	0.892106
III	Price-Based	18:30:00	7.5	6	0.296261	0.894989
III	Constant-196	18:30:00	7.5	1	0.279556	0.890545
III	Constant-196	18:30:00	7.5	2	0.312927	0.888231
III	Constant-196	18:30:00	7.5	3	0.284211	0.889553
III	Constant-196	18:30:00	7.5	4	0.282687	0.88852
III	Constant-196	18:30:00	7.5	5	0.273593	0.887361
III	Constant-196	18:30:00	7.5	6	0.262991	0.893944
III	Split-Night	20:30:00	9.5	1	0.294266	0.892279
III	Split-Night	20:30:00	9.5	2	0.295118	0.891815
III	Split-Night	20:30:00	9.5	3	0.298755	0.892699
III	Split-Night	20:30:00	9.5	4	0.301803	0.893065
III	Split-Night	20:30:00	9.5	5	0.307085	0.891666
III	Split-Night	20:30:00	9.5	6	0.263665	0.893831
III	Price-Based	20:30:00	9.5	1	0.315705	0.896497
III	Price-Based	20:30:00	9.5	2	0.32701	0.89382
III	Price-Based	20:30:00	9.5	3	0.338163	0.894069
III	Price-Based	20:30:00	9.5	4	0.313065	0.895595
III	Price-Based	20:30:00	9.5	5	0.352927	0.89429
III	Price-Based	20:30:00	9.5	6	0.311067	0.894083
III	Constant-196	20:30:00	9.5	1	0.259603	0.889357
III	Constant-196	20:30:00	9.5	2	0.270254	0.888683
III	Constant-196	20:30:00	9.5	3	0.267732	0.888088
III	Constant-196	20:30:00	9.5	4	0.251139	0.885148
III	Constant-196	20:30:00	9.5	5	0.24492	0.885736
III	Constant-196	20:30:00	9.5	6	0.248277	0.888712
III	Split-Night	22:30:00	11.5	1	0.234092	0.891786
III	Split-Night	22:30:00	11.5	2	0.269549	0.88976
III	Split-Night	22:30:00	11.5	3	0.292746	0.888568
III	Split-Night	22:30:00	11.5	4	0.248607	0.895381
III	Split-Night	22:30:00	11.5	5	0.238164	0.891022
III	Split-Night	22:30:00	11.5	6	0.242737	0.887534
III	Price-Based	22:30:00	11.5	1	0.270213	0.894817
III	Price-Based	22:30:00	11.5	2	0.304454	0.890144
III	Price-Based	22:30:00	11.5	3	0.295919	0.891792
III	Price-Based	22:30:00	11.5	4	0.293703	0.893545
III	Price-Based	22:30:00	11.5	5	0.277288	0.891403
III	Price-Based	22:30:00	11.5	6	0.257133	0.895893
III	Constant-196	22:30:00	11.5	1	0.263928	0.891141
III	Constant-196	22:30:00	11.5	2	0.272145	0.887634
III	Constant-196	22:30:00	11.5	3	0.271746	0.888954
III	Constant-196	22:30:00	11.5	4	0.248867	0.888157
III	Constant-196	22:30:00	11.5	5	0.266831	0.883701
III	Constant-196	22:30:00	11.5	6	0.21876	0.895274

## Sheet: Fig. 5 & Tab. 4
Block (year)	Lighting regime	Time (hh:mm)	Timepoint (ZT)	Replicate#	Starch (µmol/gFW)	Sucrose (µmol/gFW)	Fructose (µmol/gFW)	Glucose (µmol/gFW)
2025	Constant155	05:30:00	0	1	4.7931	6.17112	6.95	6.35086
2025	Constant155	05:30:00	0	2	1.63369	3.0556	3.4489	2.23876
2025	Constant155	05:30:00	0	3	3.46606	4.92545	5.77676	4.37818
2025	Constant155	05:30:00	0	4	2.11774	3.99346	4.11447	3.08586
2025	Constant155	05:30:00	0	5	4.15442	6.7735	7.16486	5.53922
2025	Constant155	11:30:00	6	1	7.60905	8.62758	4.91293	3.77457
2025	Constant155	11:30:00	6	2	7.32134	8.01718	6.29273	5.08259
2025	Constant155	11:30:00	6	3	4.82785	6.47788	4.5834	3.42227
2025	Constant155	11:30:00	6	4	6.11121	8.03187	6.16941	5.64559
2025	Constant155	11:30:00	6	5	5.11511	8.18417	6.3535	5.22279
2025	Constant155	17:30:00	12	1	8.25839	9.02917	4.40447	3.46852
2025	Constant155	17:30:00	12	2	7.45403	9.04349	4.878	3.45297
2025	Constant155	17:30:00	12	3	9.71831	11.0002	6.02177	4.59086
2025	Constant155	17:30:00	12	4	9.55053	11.0002	4.43418	3.46775
2025	Constant155	17:30:00	12	5	6.86783	7.30435	5.12177	4.30694
2025	Constant155	23:30:00	18	1	12.0453	13.4624	6.55405	6.14073
2025	Constant155	23:30:00	18	2	12.4552	12.2224	6.75143	4.65616
2025	Constant155	23:30:00	18	3	12.1113	13.3335	6.94455	3.83339
2025	Constant155	23:30:00	18	4	9.7425	10.9234	5.66836	4.48745
2025	Constant155	23:30:00	18	5	11.4358	13.2813	5.56664	5.14309
2025	LowHigh	05:30:00	0	1	6.64006	8.40291	5.8174	4.64217
2025	LowHigh	05:30:00	0	2	4.95008	8.1279	7.39456	6.11121
2025	LowHigh	05:30:00	0	3	4.95177	7.27668	4.46867	3.14014
2025	LowHigh	05:30:00	0	4	4.05426	7.12477	6.02177	4.59086
2025	LowHigh	05:30:00	0	5	5.81454	8.81082	6.88252	5.16189
2025	LowHigh	11:30:00	6	1	3.10032	5.60442	4.41199	3.57729
2025	LowHigh	11:30:00	6	2	5.93146	7.48922	5.81164	4.61336
2025	LowHigh	11:30:00	6	3	6.73118	8.76825	9.97868	9.50632
2025	LowHigh	11:30:00	6	4	4.80383	8.42191	6.62807	5.47272
2025	LowHigh	11:30:00	6	5	2.79717	4.92545	4.37818	2.12828
2025	LowHigh	17:30:00	12	1	6.19416	7.41087	5.97294	5.64111
2025	LowHigh	17:30:00	12	2	5.04839	6.80204	4.4107	2.55076
2025	LowHigh	17:30:00	12	3	5.02291	6.66931	4.35319	3.46023
2025	LowHigh	17:30:00	12	4	4.70534	6.1399	3.95937	1.83623
2025	LowHigh	17:30:00	12	5	3.37571	5.50008	5.17997	2.38628
2025	LowHigh	23:30:00	18	1	12.7017	12.492	5.93146	5.15258
2025	LowHigh	23:30:00	18	2	11.7335	12.4057	8.00568	7.089
2025	LowHigh	23:30:00	18	3	10.2224	12.5002	5.44453	4.61118
2025	LowHigh	23:30:00	18	4	15.1669	14.0836	7.33345	6.33343
2025	LowHigh	23:30:00	18	5	9.66682	10.8613	4.94452	3.77784
2025	Sunlike	05:30:00	0	1	2.98108	5.90253	3.93502	2.74259
2025	Sunlike	05:30:00	0	2	3.4489	8.10794	5.68766	4.71954
2025	Sunlike	05:30:00	0	3	2.84794	5.31022	3.91592	2.37328
2025	Sunlike	05:30:00	0	4	2.08675	5.2765	4.65048	3.63691
2025	Sunlike	05:30:00	0	5	1.57145	4.77256	3.78313	2.8519
2025	Sunlike	11:30:00	6	1	3.0407	5.36594	6.20064	3.99464
2025	Sunlike	11:30:00	6	2	1.88037	3.84888	4.34836	2.58551
2025	Sunlike	11:30:00	6	3	1.90625	4.20496	4.26102	2.9715
2025	Sunlike	11:30:00	6	4	2.68893	4.95008	5.68342	3.48339
2025	Sunlike	11:30:00	6	5	2.26988	2.67729	3.37571	2.8519
2025	Sunlike	17:30:00	12	1	10.96	10.3575	3.72984	2.86911
2025	Sunlike	17:30:00	12	2	10.7876	10.8142	3.66672	2.3382
2025	Sunlike	17:30:00	12	3	7.00063	7.86136	3.50031	0.229529
2025	Sunlike	17:30:00	12	4	3.56259	6.16601	3.56259	2.35679
2025	Sunlike	17:30:00	12	5	8.62064	9.62441	4.60555	2.95227
2025	Sunlike	23:30:00	18	1	9.04458	12.2224	5.01119	3.5445
2025	Sunlike	23:30:00	18	2	7.50012	9.5557	4.66674	1.83336
2025	Sunlike	23:30:00	18	3	14.0353	15.4096	7.4855	6.37437
2025	Sunlike	23:30:00	18	4	11.6986	13.3573	4.77256	3.14291
2025	Sunlike	23:30:00	18	5	11.8335	12.278	5.88898	3.94451
2025	HighLow	05:30:00	0	1	2.32226	4.64452	5.0723	3.91117
2025	HighLow	05:30:00	0	2	1.70262	3.7701	4.98626	3.58767
2025	HighLow	05:30:00	0	3	0.672233	1.83336	2.0167	1.22224
2025	HighLow	05:30:00	0	4	1.56159	2.88293	4.26433	2.4625
2025	HighLow	05:30:00	0	5	1.51325	3.1138	5.00537	4.07414
2025	HighLow	11:30:00	6	1	6.56277	9.36249	3.97379	2.89003
2025	HighLow	11:30:00	6	2	12.2806	11.0002	8.67209	8.20648
2025	HighLow	11:30:00	6	3	0.182424	10.2461	4.80383	2.85798
2025	HighLow	11:30:00	6	4	8.95162	11.2756	5.22178	4.24628
2025	HighLow	11:30:00	6	5	8.00568	10.5113	5.19452	3.78895
2025	HighLow	17:30:00	12	1	12.4013	12.1032	4.05426	3.27918
2025	HighLow	17:30:00	12	2	10.0164	8.52588	2.74259	2.62335
2025	HighLow	17:30:00	12	3	7.57193	8.13834	4.88896	2.56373
2025	HighLow	17:30:00	12	4	8.22777	10.4338	7.33345	4.11388
2025	HighLow	17:30:00	12	5	8.05034	8.96114	4.70093	1.5278
2025	HighLow	23:30:00	18	1	10.1151	10.7172	6.92403	4.21462
2025	HighLow	23:30:00	18	2	11.7568	12.3388	5.9948	5.41278
2025	HighLow	23:30:00	18	3	7.79906	11.0293	5.9948	3.0265
2025	HighLow	23:30:00	18	4	3.75643	7.84925	4.14889	3.19577
2025	HighLow	23:30:00	18	5	9.91964	9.94916	3.77891	3.54273
2022	Constant155	05:30:00	0	1	3.28621	5.91519	5.67304	4.04723
2022	Constant155	05:30:00	0	2	3.5073	5.5798	8.51317	7.0146
2022	Constant155	05:30:00	0	3	2.91544	6.40836	10.5965	8.98179
2022	Constant155	11:30:00	6	1	3.43579	4.62987	10.2736	8.2797
2022	Constant155	11:30:00	6	2	2.76961	6.1955	8.85071	6.71932
2022	Constant155	11:30:00	6	3	5.27786	5.85009	6.63344	5.30008
2022	Constant155	17:30:00	12	1	7.7137	8.06679	4.62822	4.00895
2022	Constant155	17:30:00	12	2	9.57973	9.33198	5.7148	4.26133
2022	Constant155	17:30:00	12	3	3.41587	15.8678	9.41499	6.43678
2022	Constant155	23:30:00	18	1	13.6533	13.2896	6.3318	5.07975
2022	Constant155	23:30:00	18	2	8.09395	9.07718	7.5616	6.81196
2022	Constant155	23:30:00	18	3	10.9943	11.4914	6.77203	6.59659
2022	LowHigh	05:30:00	0	1	4.52489	6.66251	5.27384	3.24544
2022	LowHigh	05:30:00	0	2	3.83663	5.80427	6.51131	4.40664
2022	LowHigh	05:30:00	0	3	4.84492	5.43402	2.64268	1.75078
2022	LowHigh	11:30:00	6	1	3.43268	5.61711	6.95897	5.77314
2022	LowHigh	11:30:00	6	2	3.04152	8.53316	6.62376	5.37335
2022	LowHigh	11:30:00	6	3	4.43514	6.40516	9.87076	8.04513
2022	LowHigh	17:30:00	12	1	5.92602	5.61913	3.90482	2.69845
2022	LowHigh	17:30:00	12	2	5.20476	6.17553	6.80712	4.91236
2022	LowHigh	17:30:00	12	3	5.61412	8.01767	8.0703	6.03518
2022	LowHigh	23:30:00	18	1	13.7362	12.9513	9.11635	7.19889
2022	LowHigh	23:30:00	18	2	15.5558	13.0835	4.46674	3.26672
2022	LowHigh	23:30:00	18	3	9.18171	8.44241	6.04562	4.90089
2022	Sunlike	05:30:00	0	1	3.75616	6.54644	4.04234	2.79029
2022	Sunlike	05:30:00	0	2	3.8061	4.92113	6.69016	5.62874
2022	Sunlike	05:30:00	0	3	3.72984	9.29592	4.92339	4.61353
2022	Sunlike	11:30:00	6	1	3.75616	4.82934	5.72367	4.72202
2022	Sunlike	11:30:00	6	2	4.72364	5.49123	4.46384	3.08217
2022	Sunlike	11:30:00	6	3	2.55818	4.04192	8.69781	5.62799
2022	Sunlike	17:30:00	12	1	14.8079	11.9169	6.83985	5.39431
2022	Sunlike	17:30:00	12	2	12.065	11.0789	7.80556	6.38923
2022	Sunlike	17:30:00	12	3	10.1331	9.37051	8.17961	6.80067
2022	Sunlike	23:30:00	18	1	11.3533	13.4121	5.83416	4.62822
2022	Sunlike	23:30:00	18	2	9.47641	14.5054	5.07203	4.13516
2022	Sunlike	23:30:00	18	3	11.3281	13.7905	5.25862	4.47161
2022	HighLow	05:30:00	0	1	1.69908	2.61439	6.01803	4.60396
2022	HighLow	05:30:00	0	2	1.90789	2.87972	4.43584	2.61142
2022	HighLow	05:30:00	0	3	2.26536	2.6078	5.46847	3.69833
2022	HighLow	11:30:00	6	1	6.54006	5.62874	8.04106	7.17262
2022	HighLow	11:30:00	6	2	9.36058	8.29931	7.90581	5.72367
2022	HighLow	11:30:00	6	3	8.72182	9.11341	5.37549	4.09391
2022	HighLow	17:30:00	12	1	11.7407	9.06746	4.58792	2.5649
2022	HighLow	17:30:00	12	2	7.64551	7.44267	5.49228	3.24544
2022	HighLow	17:30:00	12	3	9.01192	7.6376	6.72514	5.17059
2022	HighLow	23:30:00	18	1	12.1123	9.67883	5.25233	3.76582
2022	HighLow	23:30:00	18	2	9.53677	9.2408	6.97171	5.8536
2022	HighLow	23:30:00	18	3	9.68781	10.8143	5.27197	3.51465

## Sheet: Fig. 6 & Tab. 5
Block (repetition)	Lighting regime	Time (hh:mm)	Timepoint (ZT)	Replicate#	Starch (µmol/gFW)	Sucrose (µmol/gFW)	Fructose (µmol/gFW)	Glucose (µmol/gFW)
I	Split-Night	12:30:00	1.5	1	5.84291	6.82666	1.90789	1.13281
I	Split-Night	12:30:00	1.5	2	3.34941	6.87511	2.40923	1.58656
I	Split-Night	12:30:00	1.5	3	6.13766	9.20649	2.96301	2.01061
I	Price-Based	12:30:00	1.5	1	11.3647	11.7936	3.64528	2.09068
I	Price-Based	12:30:00	1.5	2	10.4008	10.5477	3.93703	2.99684
I	Price-Based	12:30:00	1.5	3	16.7452	12.034	2.26142	1.50761
I	Constant-196	12:30:00	1.5	1	1.05771	3.29065	1.11647	0.763901
I	Constant-196	12:30:00	1.5	2	1.95559	3.72104	1.52101	0.923471
I	Constant-196	12:30:00	1.5	3	0.682181	3.49618	3.18351	2.04654
I	Split-Night	14:30:00	3.5	1	5.26243	6.67706	1.86731	1.24488
I	Split-Night	14:30:00	3.5	2	10.5327	8.70213	2.36563	1.57709
I	Split-Night	14:30:00	3.5	3	4.63609	4.7264	2.22773	1.80627
I	Price-Based	14:30:00	3.5	1	7.80727	6.13813	0.376903	0.430746
I	Price-Based	14:30:00	3.5	2	7.39307	6.29007	0.894323	0.238486
I	Price-Based	14:30:00	3.5	3	4.37733	4.66157	1.25067	0.909575
I	Constant-196	14:30:00	3.5	1	5.05193	3.23215	1.57533	0.59754
I	Constant-196	14:30:00	3.5	2	3.21049	3.18233	2.87255	2.02768
I	Constant-196	14:30:00	3.5	3	3.91592	3.44126	1.42397	0.889981
I	Split-Night	16:30:00	5.5	1	8.16758	5.73469	1.21645	0.637187
I	Split-Night	16:30:00	5.5	2	9.05768	6.82054	1.41867	0.927594
I	Split-Night	16:30:00	5.5	3	9.59079	7.25157	2.22226	1.75441
I	Price-Based	16:30:00	5.5	1	6.67187	4.48529	1.06526	0.560661
I	Price-Based	16:30:00	5.5	2	6.20064	4.7101	1.60978	0.834701
I	Price-Based	16:30:00	5.5	3	6.41077	4.13405	1.49784	0.659052
I	Constant-196	16:30:00	5.5	1	2.00838	2.20921	1.20503	0.803351
I	Constant-196	16:30:00	5.5	2	2.82926	2.77268	1.30146	0.396097
I	Constant-196	16:30:00	5.5	3	4.31379	3.62478	2.63621	1.19828
I	Split-Night	18:30:00	7.5	1	6.79023	3.01132	1.12186	1.00377
I	Split-Night	18:30:00	7.5	2	6.51503	3.20367	1.50761	0.699962
I	Split-Night	18:30:00	7.5	3	5.8455	3.45416	0.295227	0.472364
I	Price-Based	18:30:00	7.5	1	4.5834	1.95219	1.35805	0.848778
I	Price-Based	18:30:00	7.5	2	6.9583	3.02535	1.14963	0.665577
I	Price-Based	18:30:00	7.5	3	5.94145	3.25365	0.679023	0.0565852
I	Constant-196	18:30:00	7.5	1	2.61115	2.13892	1.55558	0.833346
I	Constant-196	18:30:00	7.5	2	3.29526	3.475	1.07845	0.539224
I	Constant-196	18:30:00	7.5	3	4.11447	2.84383	1.51267	1.08913
I	Split-Night	20:30:00	9.5	1	9.23854	3.32817	0.688586	0.172147
I	Split-Night	20:30:00	9.5	2	5.99907	3.33593	0.112132	0.392463
I	Split-Night	20:30:00	9.5	3	7.92193	3.8478	0.905364	0.452682
I	Price-Based	20:30:00	9.5	1	4.21059	1.78365	0.0584804	0.175441
I	Price-Based	20:30:00	9.5	2	4.09335	2.04668	0.115306	0.172959
I	Price-Based	20:30:00	9.5	3	3.01522	1.42685	0.215373
I	Constant-196	20:30:00	9.5	1	7.66181	7.41858	1.82424	0.790504
I	Constant-196	20:30:00	9.5	2	7.10605	7.75981	2.44448	1.47806
I	Constant-196	20:30:00	9.5	3	6.46377	6.40501	2.64427	1.64532
I	Split-Night	22:30:00	11.5	1	7.67591	6.31786	0.885682	0.0590455
I	Split-Night	22:30:00	11.5	2	7.47584	5.01356	0.355993
I	Split-Night	22:30:00	11.5	3	5.45745	4.86054	0.568484	0.341091
I	Price-Based	22:30:00	11.5	1	7.85726	3.63762	1.39685	0.349212
I	Price-Based	22:30:00	11.5	2	4.11331	3.32003	0.705139	0.646377
I	Price-Based	22:30:00	11.5	3	4.22644	3.82664	1.14228	0.856711
I	Constant-196	22:30:00	11.5	1	7.06433	7.76516	0.168198	0.392463
I	Constant-196	22:30:00	11.5	2	9.57322	8.36904	0.240836	0.0602089
I	Constant-196	22:30:00	11.5	3	4.76272	5.82429	1.89361	1.09026
I	Split-Night	00:30:00	13.5	1
I	Split-Night	00:30:00	13.5	2
I	Split-Night	00:30:00	13.5	3
I	Price-Based	00:30:00	13.5	1
I	Price-Based	00:30:00	13.5	2
I	Price-Based	00:30:00	13.5	3
I	Constant-196	00:30:00	13.5	1
I	Constant-196	00:30:00	13.5	2
I	Constant-196	00:30:00	13.5	3
I	Split-Night	02:30:00	15.5	1
I	Split-Night	02:30:00	15.5	2
I	Split-Night	02:30:00	15.5	3
I	Price-Based	02:30:00	15.5	1
I	Price-Based	02:30:00	15.5	2
I	Price-Based	02:30:00	15.5	3
I	Constant-196	02:30:00	15.5	1
I	Constant-196	02:30:00	15.5	2
I	Constant-196	02:30:00	15.5	3
I	Split-Night	04:30:00	17.5	1	10.3335	8.19457	1.2778	0.222226
I	Split-Night	04:30:00	17.5	2	9.09705	7.45065	1.6743	0.613911
I	Split-Night	04:30:00	17.5	3	8.94047	6.67706	1.35805	0.792193
I	Price-Based	04:30:00	17.5	1	18.5871	12.5604	2.42195	1.07016
I	Price-Based	04:30:00	17.5	2	16.3539	10.214	0.860733	2.00838
I	Price-Based	04:30:00	17.5	3	15.9698	10.9829	3.68978	1.78724
I	Constant-196	04:30:00	17.5	1	8.14827	11.6566	1.18829	0.905364
I	Constant-196	04:30:00	17.5	2	10.2779	12.6669	1.44447	0.722233
I	Constant-196	04:30:00	17.5	3	10.0442	13.2208	1.39166	0.726084
I	Split-Night	06:30:00	19.5	1	7.91547	7.21704	1.97887	1.16404
I	Split-Night	06:30:00	19.5	2	8.75635	7.75302	1.45939	0.486464
I	Split-Night	06:30:00	19.5	3	9.11125	8.30568	0.666677	1.16668
I	Price-Based	06:30:00	19.5	1	16.2392	12.3372	2.18052	1.20503
I	Price-Based	06:30:00	19.5	2	14.2214	10.5375	1.77054	0.685369
I	Price-Based	06:30:00	19.5	3	15.6902	11.5687	2.16024	1.08012
I	Constant-196	06:30:00	19.5	1	12.2224	12.3405	0.295227	0.472364
I	Constant-196	06:30:00	19.5	2	9.18115	9.61152	0.286911	0.172147
I	Constant-196	06:30:00	19.5	3	8.47584	11.2397	1.78116	0.184257
I	Split-Night	08:30:00	21.5	1	7.01657	5.48877	0.848778	0.226341
I	Split-Night	08:30:00	21.5	2	5.78646	5.99311	1.41709	0.590455
I	Split-Night	08:30:00	21.5	3	6.90566	6.78344	2.50559	1.28335
I	Price-Based	08:30:00	21.5	1	13.4745	12.7888	1.43092	0.77508
I	Price-Based	08:30:00	21.5	2	14.4963	14.1268	1.19382	0.511636
I	Price-Based	08:30:00	21.5	3	14.0586	12.6815	1.31979
I	Constant-196	08:30:00	21.5	1	3.67274	6.62298	2.16752	0.842925
I	Constant-196	08:30:00	21.5	2	5.71595	6.41525	2.55394	0.91212
I	Constant-196	08:30:00	21.5	3	2.59591	4.84029	0.648978
I	Split-Night	10:30:00	23.5	1	4.82934	4.32256	1.78865	1.13281
I	Split-Night	10:30:00	23.5	2	4.36076	4.66786	1.10554	0.982706
I	Split-Night	10:30:00	23.5	3	5.87616	6.19935	0.822662	0.822662
I	Price-Based	10:30:00	23.5	1	6.38899	7.80568	0.944459	0.555564
I	Price-Based	10:30:00	23.5	2	10.0586	7.57322	0.994167	0.760246
I	Price-Based	10:30:00	23.5	3	4.13405	7.72888	1.67759	0.95862
I	Constant-196	10:30:00	23.5	1	1.14228	2.79859	0.856711	0.742483
I	Constant-196	10:30:00	23.5	2	2.73396	2.86798	0.160821	0.160821
I	Constant-196	10:30:00	23.5	3	1.10112	3.46852	0.330335	0.220224
II	Split-Night	12:30:00	1.5	1	3.07036	6.02264	2.47991	1.71232
II	Split-Night	12:30:00	1.5	2	6.52254	5.22978	2.17418	1.05771
II	Split-Night	12:30:00	1.5	3	4.41365	5.26243	3.16877	1.9239
II	Price-Based	12:30:00	1.5	1	6.83729	8.6525	1.81521	0.544563
II	Price-Based	12:30:00	1.5	2	6.39947	5.27524	3.0556	0.922446
II	Price-Based	12:30:00	1.5	3	6.50646	5.19908	2.18909	0.972928
II	Constant-196	12:30:00	1.5	1	6.75894	2.9852	2.92887	0.788543
II	Constant-196	12:30:00	1.5	2	4.56857	4.27191	1.36464	0.949313
II	Constant-196	12:30:00	1.5	3	3.79316	3.67274	1.86648	0.842925
II	Split-Night	14:30:00	3.5	1	8.0714	4.98697	1.49897	0.40357
II	Split-Night	14:30:00	3.5	2	3.91819	3.71351	3.2749	0.233922
II	Split-Night	14:30:00	3.5	3	4.20496	3.58823	3.25183	0.784925
II	Price-Based	14:30:00	3.5	1	2.60745	2.28152	2.00991	0.488896
II	Price-Based	14:30:00	3.5	2	1.64427	2.68564	1.15099	0.109618
II	Price-Based	14:30:00	3.5	3	3.08364	2.63511	0.840992	0.336397
II	Constant-196	14:30:00	3.5	1	7.66013	1.7179	0.844867	0.112649
II	Constant-196	14:30:00	3.5	2	8.01563	2.04654	2.16024	0.170545
II	Constant-196	14:30:00	3.5	3	7.22768	1.70409	1.41028	0.35257
II	Split-Night	16:30:00	5.5	1	6.08304	5.35082	1.12649	0.281622
II	Split-Night	16:30:00	5.5	2	6.11121	3.83339	0.666677	0.166669
II	Split-Night	16:30:00	5.5	3	5.2459	3.16377	0.865303	0.0540815
II	Price-Based	16:30:00	5.5	1	6.8105	5.16868	4.98626	2.85798
II	Price-Based	16:30:00	5.5	2	7.93588	3.09905	2.72253	0.984744
II	Price-Based	16:30:00	5.5	3	6.5813	3.76074	4.46588	2.35046
II	Constant-196	16:30:00	5.5	1	7.43973	1.06282	3.60177	0.944727
II	Constant-196	16:30:00	5.5	2	6.57682	1.83336	3.14291	0.465616
II	Constant-196	16:30:00	5.5	3	7.9505	1.18664	1.89863	0.355993
II	Split-Night	18:30:00	7.5	1	5.54535	9.87412	5.3756	2.37658
II	Split-Night	18:30:00	7.5	2	5.40715	9.01192	5.46347	2.14033
II	Split-Night	18:30:00	7.5	3	6.59895	10.3575	5.50869	2.35267
II	Price-Based	18:30:00	7.5	1	8.20908	3.89171	1.5202	0.30404
II	Price-Based	18:30:00	7.5	2	4.9839	4.74657	2.13596	0.593321
II	Price-Based	18:30:00	7.5	3	6.79023	4.2808	3.07036	1.06282
II	Constant-196	18:30:00	7.5	1	8.03351	3.8733	2.98387	0.573822
II	Constant-196	18:30:00	7.5	2	5.21335	4.7789	4.28653	0.695113
II	Constant-196	18:30:00	7.5	3	2.77514	4.63507	3.30655	1.06282
II	Split-Night	20:30:00	9.5	1	7.81794	8.20333	3.35841	0.715727
II	Split-Night	20:30:00	9.5	2	4.54915	8.02952	2.13755	0.328854
II	Split-Night	20:30:00	9.5	3	6.85369	8.90979	2.51302	0.514027
II	Price-Based	20:30:00	9.5	1	1.0954	4.09335	2.47907	0.576529
II	Price-Based	20:30:00	9.5	2	9.54512	4.56885	2.50268	1.10584
II	Price-Based	20:30:00	9.5	3	8.76324	5.50585	4.49692	2.53673
II	Constant-196	20:30:00	9.5	1	7.59451	4.59824	4.44991	1.24597
II	Constant-196	20:30:00	9.5	2	7.71942	2.92402	2.92402	1.11113
II	Constant-196	20:30:00	9.5	3	4.30048	4.24389	1.58439	0.792193
II	Split-Night	22:30:00	11.5	1	6.43596	9.35871	2.83418	1.00377
II	Split-Night	22:30:00	11.5	2	6.81526	6.67445	3.21049	1.40811
II	Split-Night	22:30:00	11.5	3	5.10202	6.2794	1.85018	0.224264
II	Price-Based	22:30:00	11.5	1	7.8291	7.63197	2.5346	0.450596
II	Price-Based	22:30:00	11.5	2	3.67246	4.99225	5.39393	2.23791
II	Price-Based	22:30:00	11.5	3	10.5505	6.34182	1.90254	0.461223
II	Constant-196	22:30:00	11.5	1	8.80477	7.47247	3.82312	1.3323
II	Constant-196	22:30:00	11.5	2	6.05462	6.56389	2.15024	0.565852
II	Constant-196	22:30:00	11.5	3	7.00063	5.96775	4.1889	1.72147
II	Split-Night	00:30:00	13.5	1
II	Split-Night	00:30:00	13.5	2
II	Split-Night	00:30:00	13.5	3
II	Price-Based	00:30:00	13.5	1
II	Price-Based	00:30:00	13.5	2
II	Price-Based	00:30:00	13.5	3
II	Constant-196	00:30:00	13.5	1
II	Constant-196	00:30:00	13.5	2
II	Constant-196	00:30:00	13.5	3
II	Split-Night	02:30:00	15.5	1
II	Split-Night	02:30:00	15.5	2
II	Split-Night	02:30:00	15.5	3
II	Price-Based	02:30:00	15.5	1
II	Price-Based	02:30:00	15.5	2
II	Price-Based	02:30:00	15.5	3
II	Constant-196	02:30:00	15.5	1
II	Constant-196	02:30:00	15.5	2
II	Constant-196	02:30:00	15.5	3
II	Split-Night	04:30:00	17.5	1	5.77169	9.93071	3.22536	0.509267
II	Split-Night	04:30:00	17.5	2	8.66471	8.14827	4.07414	0.631204
II	Split-Night	04:30:00	17.5	3	6.53364	6.67445	3.60477	1.23914
II	Price-Based	04:30:00	17.5	1	5.60194	5.20584	2.15024	1.24488
II	Price-Based	04:30:00	17.5	2	5.52359	6.40501	4.34836	1.82161
II	Price-Based	04:30:00	17.5	3	12.7487	4.85388	3.74275	0.467843
II	Constant-196	04:30:00	17.5	1	1.53518	5.8455	2.47991	0.118091
II	Constant-196	04:30:00	17.5	2	2.66231	4.93132	2.54129	0.665577
II	Constant-196	04:30:00	17.5	3	1.97136	6.95607	2.3093	0.394271
II	Split-Night	06:30:00	19.5	1	6.85369	5.93986	3.59819	2.05611
II	Split-Night	06:30:00	19.5	2	6.59526	6.11121	4.296	1.93622
II	Split-Night	06:30:00	19.5	3	5.69642	6.99609	2.43342	0.829575
II	Price-Based	06:30:00	19.5	1	6.48419	4.01675	2.98387	0.860733
II	Price-Based	06:30:00	19.5	2	7.4057	5.62953	3.3717	0.54188
II	Price-Based	06:30:00	19.5	3	8.60315	5.01356	2.49195	0.237328
II	Constant-196	06:30:00	19.5	1	1.44132	5.88059	3.74744	1.0954
II	Constant-196	06:30:00	19.5	2		5.23413	3.0556	1.07512
II	Constant-196	06:30:00	19.5	3	1.56145	7.13423	1.9922	0.269216
II	Split-Night	08:30:00	21.5	1	5.2459	2.10918	4.05611	1.51428
II	Split-Night	08:30:00	21.5	2	4.18576	2.84631	1.73011	0.446481
II	Split-Night	08:30:00	21.5	3	4.23549	2.66231	3.32788	1.7547
II	Price-Based	08:30:00	21.5	1	8.83347	5.00008	5.6112	4.11117
II	Price-Based	08:30:00	21.5	2	10.954	6.88952	5.88059	3.0556
II	Price-Based	08:30:00	21.5	3	10.8256	7.18794	5.29638	2.09527
II	Constant-196	08:30:00	21.5	1	1.33944	2.26031	4.07414	1.95335
II	Constant-196	08:30:00	21.5	2	3.34387	2.73851	2.53673	1.26836
II	Constant-196	08:30:00	21.5	3	4.48529	4.26102	3.3079	1.73805
II	Split-Night	10:30:00	23.5	1	11.3795	5.56932	2.46857	1.3246
II	Split-Night	10:30:00	23.5	2	7.88345	5.53064	3.72784	1.10002
II	Split-Night	10:30:00	23.5	3	6.65577	5.44563	2.23876	0.544563
II	Price-Based	10:30:00	23.5	1	4.82785	4.21673	3.97228	1.0389
II	Price-Based	10:30:00	23.5	2	9.70775	4.76616	3.62579	0.292402
II	Price-Based	10:30:00	23.5	3	7.20355	4.78268	3.71986	1.18091
II	Constant-196	10:30:00	23.5	1	5.18361	1.88247	4.03776	2.12801
II	Constant-196	10:30:00	23.5	2	4.99734	2.0471	3.85337	1.26439
II	Constant-196	10:30:00	23.5	3	3.58145	1.93285	3.86569	1.7623
III	Split-Night	12:30:00	1.5	1	2.88264	5.33289	1.84489	1.0954
III	Split-Night	12:30:00	1.5	2	3.2475	9.35871	1.06282	0.472364
III	Split-Night	12:30:00	1.5	3	3.31751	7.24614	2.73549	0.698423
III	Price-Based	12:30:00	1.5	1	5.14337	3.56717	2.93117	1.60385
III	Price-Based	12:30:00	1.5	2	6.53475	4.14473	0.302535	0.181521
III	Price-Based	12:30:00	1.5	3	7.39165			0.523818
III	Constant-196	12:30:00	1.5	1	1.41867
III	Constant-196	12:30:00	1.5	2	1.39166
III	Constant-196	12:30:00	1.5	3	2.53895	6.37691	0.590455	1.47614
III	Split-Night	14:30:00	3.5	1	5.50559	5.69829	1.98201	1.32134
III	Split-Night	14:30:00	3.5	2	5.27786	7.389	1.2778	1.16668
III	Split-Night	14:30:00	3.5	3	4.07414
III	Price-Based	14:30:00	3.5	1	4.28066	8.22337	0.675894	1.91503
III	Price-Based	14:30:00	3.5	2	4.37316
III	Price-Based	14:30:00	3.5	3	4.42841	3.01132	1.47614	1.9485
III	Constant-196	14:30:00	3.5	1	1.93622	3.4489	1.08913	0.968112
III	Constant-196	14:30:00	3.5	2	2.46743
III	Constant-196	14:30:00	3.5	3	3.18845	5.55027	1.35805	1.83041
III	Split-Night	16:30:00	5.5	1	3.54107	5.59718	0.913825	0.628255
III	Split-Night	16:30:00	5.5	2	7.92193	6.76194	1.47122	1.24488
III	Split-Night	16:30:00	5.5	3	6.16941	2.44448	0.814827	0.58202
III	Price-Based	16:30:00	5.5	1	2.17659	1.92545	1.17201	0.892961
III	Price-Based	16:30:00	5.5	2	4.24628	2.95518	1.43456	1.09026
III	Price-Based	16:30:00	5.5	3	4.42996	5.41736	2.08155	1.92143
III	Constant-196	16:30:00	5.5	1	2.82499	6.45712	0.749487	1.9602
III	Constant-196	16:30:00	5.5	2	4.17207	4.90659	1.99789	1.76285
III	Constant-196	16:30:00	5.5	3	4.26631	4.35279	1.03775
III	Split-Night	18:30:00	7.5	1	5.99907	3.75643	0.784925	0.897058
III	Split-Night	18:30:00	7.5	2	4.09335	3.34387	1.55663	2.0755
III	Split-Night	18:30:00	7.5	3	4.07414	3.84461	0.573822	0.860733
III	Price-Based	18:30:00	7.5	1	4.68335	3.4554	3.14127	1.82765
III	Price-Based	18:30:00	7.5	2	4.45953	4.04661	1.59662	1.70673
III	Price-Based	18:30:00	7.5	3	0.705139	4.64217	3.11436	3.64322
III	Constant-196	18:30:00	7.5	1	6.57682	1.92066	1.04764	2.32808
III	Constant-196	18:30:00	7.5	2	5.23005	2.21709	0.341091	1.47806
III	Constant-196	18:30:00	7.5	3	4.76838	2.30198	0.602899	1.47984
III	Split-Night	20:30:00	9.5	1	2.98647	5.0051	1.38263	1.71446
III	Split-Night	20:30:00	9.5	2	2.71609	2.97072	0.961949	1.07512
III	Split-Night	20:30:00	9.5	3	3.15794	3.01174	1.05265	0.701765
III	Price-Based	20:30:00	9.5	1	5.42584	3.2555	0.970939	0.685369
III	Price-Based	20:30:00	9.5	2	3.5246	2.33079	0.682181	1.08012
III	Price-Based	20:30:00	9.5	3	4.13405	1.97715	2.51638	2.09698
III	Constant-196	20:30:00	9.5	1	5.59233	1.58545	1.26836	2.01785
III	Constant-196	20:30:00	9.5	2	5.73822	8.00482	1.20503	2.12314
III	Constant-196	20:30:00	9.5	3	3.73928	7.78551	0.613911	2.12078
III	Split-Night	22:30:00	11.5	1	3.30179	8.63099	2.20119	2.08534
III	Split-Night	22:30:00	11.5	2	1.83929	4.12358	0.177996	0.415325
III	Split-Night	22:30:00	11.5	3	4.36105	3.12733	0.975498	1.6067
III	Price-Based	22:30:00	11.5	1	7.66013	2.47828	0.901192	2.36563
III	Price-Based	22:30:00	11.5	2	9.40185	2.84994	1.05771	1.76285
III	Price-Based	22:30:00	11.5	3	6.68158	9.77793	0.706184	1.84694
III	Constant-196	22:30:00	11.5	1	1.31542	7.83769	0.328854	1.09618
III	Constant-196	22:30:00	11.5	2	3.58767	7.63141	2.61474	2.43232
III	Constant-196	22:30:00	11.5	3	2.69696	3.27079	1.20503	1.66408
III	Split-Night	00:30:00	13.5	1
III	Split-Night	00:30:00	13.5	2
III	Split-Night	00:30:00	13.5	3
III	Price-Based	00:30:00	13.5	1
III	Price-Based	00:30:00	13.5	2
III	Price-Based	00:30:00	13.5	3
III	Constant-196	00:30:00	13.5	1
III	Constant-196	00:30:00	13.5	2
III	Constant-196	00:30:00	13.5	3
III	Split-Night	02:30:00	15.5	1
III	Split-Night	02:30:00	15.5	2
III	Split-Night	02:30:00	15.5	3
III	Price-Based	02:30:00	15.5	1
III	Price-Based	02:30:00	15.5	2
III	Price-Based	02:30:00	15.5	3
III	Constant-196	02:30:00	15.5	1
III	Constant-196	02:30:00	15.5	2
III	Constant-196	02:30:00	15.5	3
III	Split-Night	04:30:00	17.5	1	7.47855	3.40442	0.781341	0.390671
III	Split-Night	04:30:00	17.5	2	7.86136	3.81592	0.975498	0.344293
III	Split-Night	04:30:00	17.5	3	7.36939	5.90151	1.3181	0.47931
III	Price-Based	04:30:00	17.5	1	10.4928	6.34182	1.90254	0.80714
III	Price-Based	04:30:00	17.5	2	10.0821	6.89975	1.68973	1.68973
III	Price-Based	04:30:00	17.5	3	10.0893	4.92932	1.72959	1.0954
III	Constant-196	04:30:00	17.5	1	6.95998	7.58242	1.86731	2.15024
III	Constant-196	04:30:00	17.5	2	6.27787	7.25011	0.611121	0.222226
III	Constant-196	04:30:00	17.5	3	5.12745	7.7508	0.655837
III	Split-Night	06:30:00	19.5	1	6.14131	11.229	0.662298	0.481671
III	Split-Night	06:30:00	19.5	2	6.11121	10.3714	1.88037	1.41028
III	Split-Night	06:30:00	19.5	3	6.25333	9.89163	1.25067	0.284242
III	Price-Based	06:30:00	19.5	1	4.30694	11.1457	3.43392	2.21167
III	Price-Based	06:30:00	19.5	2	5.17797	6.71329	1.14397	0.240836
III	Price-Based	06:30:00	19.5	3	4.5834	7.3452	0.293808	0.117523
III	Constant-196	06:30:00	19.5	1	3.60477	7.35034	0.563245	0.112649
III	Constant-196	06:30:00	19.5	2	2.26988	6.22761	1.22224	0.523818
III	Constant-196	06:30:00	19.5	3	3.28621	6.25534	0.518876	0.461223
III	Split-Night	08:30:00	21.5	1	4.59742	6.1953	0.953124	0.168198
III	Split-Night	08:30:00	21.5	2	3.79509	4.18576	0.669721	0.613911
III	Split-Night	08:30:00	21.5	3	5.39224
III	Price-Based	08:30:00	21.5	1	5.83593	3.55111	0.660671	0.330335
III	Price-Based	08:30:00	21.5	2	7.7779	4.12287	1.98833	0.818726
III	Price-Based	08:30:00	21.5	3	7.24957	7.36939	1.37802	0.119828
III	Constant-196	08:30:00	21.5	1	2.26988	7.47895	0.756625	0.116404
III	Constant-196	08:30:00	21.5	2		7.66094	1.81289	0.526324
III	Constant-196	08:30:00	21.5	3	1.55558	2.00003	0.444451	0.333338
III	Split-Night	10:30:00	23.5	1	5.63245	4.50596	1.97136	0.563245
III	Split-Night	10:30:00	23.5	2	6.28581	5.12177	0.174606	0.349212
III	Split-Night	10:30:00	23.5	3	5.36172	4.72754	2.01785	0.576529
III	Price-Based	10:30:00	23.5	1	7.32164
III	Price-Based	10:30:00	23.5	2	7.73712	6.64383	2.07445	0.448529
III	Price-Based	10:30:00	23.5	3	8.18783	6.2892	1.89863	0.237328
III	Constant-196	10:30:00	23.5	1	1.33778	3.25323	0.668888	0.182424
III	Constant-196	10:30:00	23.5	2	1.26241	4.1889	2.75435	1.6067
III	Constant-196	10:30:00	23.5	3	1.41237	5.43218	0.760506	0.108644
